# Supplementary material for: Neglected risks in the Chinese insurers’ misconduct caused by digitalization
Source: PLoS One. 2025 Nov 12;20(11):e0336488. doi: 10.1371/journal.pone.0336488 (PMC12611169; doi:10.1371/journal.pone.0336488)
Supplement: S1 File — (XLSX) [file pone.0336488.s001.xlsx]

## Sheet: Table A
Table A Frequency of Digital Words
Basic Technology
Digword	Freq	Pct
Big Data	120	0.0415
AI	145	0.0501
Blockchain	69	0.0239
IoT	23	0.008
Cloud Computing	17	0.0059
Technology Development & Application
Percent>0.30%
Digword	Freq	Pct
Internet	891	0.308
Fintech	385	0.1331
Recall	215	0.0743
i-Finance	195	0.0674
e-Commerce	180	0.0622
Digitization	180	0.0622
Automation	93	0.0321
O2O	39	0.0135
Data Centre	31	0.0107
Business Flow	31	0.0107
Data Governance	26	0.009
Face ID	24	0.0083
Internet Health	24	0.0083
Third Party Payment	23	0.008
Data Application	13	0.0045
Cloud Platform	13	0.0045
Information Assets	11	0.0038
Stream Compute	9	0.0031
Digital Technology	9	0.0031
0.30%≥Percent>0.10%
Smart Robot	8	0.0028
Open Banking	7	0.0024
Data Flow	7	0.0024
Intelligent Contact Center	7	0.0024
Machine Learning	7	0.0024
O+	6	0.0021
Mobile Internet	6	0.0021
Mobile Interconnect	6	0.0021
B2C	5	0.0017
Intelligent Agriculture	5	0.0017
Intelligent Underwriting	5	0.0017
Insurance Cloud	5	0.0017
Intelligent Marketing	5	0.0017
Data Security Management	4	0.0014
Natural Language Processing	4	0.0014
Data Quality Management	4	0.0014
Digital Finance	4	0.0014
0.10%≥Percent
Satellite Remote	3	0.001
M-Payment	3	0.001
Deep Learning	3	0.001
C2B	2	0.0007
VR	2	0.0007
Digital Risk Control	2	0.0007
Automatic Speech Recognition	2	0.0007
Augmented Reality	2	0.0007
Ecosystem	2	0.0007
Data Mining	2	0.0007
B2B	1	0.0003
C2C	1	0.0003
Authentication	1	0.0003
Quantitative Finance	1	0.0003
Chief Digital Officer	1	0.0003
Network Construction	1	0.0003
Digital Capability	1	0.0003
Biometric Identification	1	0.0003
Fintech (Original English)	1	0.0003
Note: 1) The words in the table are translations according to the Chinese dictionary; 2) For simplicity, the data presented is aggregated across years and companies.

## Sheet: Table B and Figure A
Table B Multi-period Difference in Difference analysis
Explanatory Variable	Dependent Variable: sum_fine
	(1)	(2)	(3)	(4)
Treat×Post	2.95***	1.74***	1.60***	0.61*
	(12.05)	(7.01)	(5.04)	(1.69)
Control Variable	No	Yes	Yes	Yes
City fixed effect	No	No	Yes	Yes
Year fixed effect	No	No	No	Yes
N	3540	3540	3540	3540
R²	0.04	0.11	0.03	0.07
Note: 1) Using Column (1) as a baseline, we first perform a regression with only the treatment group dummy variable. We then sequentially introduce control variables (Column (2)), city fixed effects (Column (3)), and both city and year fixed effects (Column (4)). 2）The results from all specifications show that the "Broadband China" policy significantly increases the number of violations, further …

## Sheet: Data
year	Company	OperatingIncome	OperatingExpenses	CommissionExpenses	TotalProfit	NetProfit	MarketShare	Diploma	ReinsuranceRate	LossRatio	NetAssetRatio	ROE	total_words_count	digital_count	Third-party payment	Smart Manufacturing	Stream processing	o	b2b	c2c	b2c	c2b	o2o	Blockchain	Data center	Cloud Computing	Data security management	Virtual Reality	Natural Language Processing	Backtracking	AI	Digital Risk Control	Smart Agriculture	Data resources	Data Quality Management	Authentication	Internet Connectivity	Quantitative Finance	Smart Underwriting	E-commerce	Data	Facial recognition	Chief Digital Officer	Insurance Cloud	Internet of Things	Network construction	Speech recognition	Data application	Financial Technology
2016	1	950.38	910.82	21.43	40.15	30.72	0.02	0	0	0	0	0	12320	1	0	0	0	0	0	0	0	0	0	0	0	0	0	0	0	1	0	0	0	0	0	0	0	0	0	0	0	0	0	0	0	0	0	0	0
2016	2	498.68	486.62	65.62	9.95	7.59	0.02	0	0	0	0	0	21812	0	0	0	0	0	0	0	0	0	0	0	0	0	0	0	0	0	0	0	0	0	0	0	0	0	0	0	0	0	0	0	0	0	0	0	0
2016	3	584.03	617.02	27.79	-32.55	-22.81	0.02	0	0	0	0	0	11951	0	0	0	0	0	0	0	0	0	0	0	0	0	0	0	0	0	0	0	0	0	0	0	0	0	0	0	0	0	0	0	0	0	0	0	0
2017	4	14113.9	12692.2	1764.86	1420.92	1051.15	0.21	628	6.1	10.45	7.59	0	32139	1	0	0	0	0	0	0	0	0	0	0	0	0	0	0	0	0	0	0	0	0	0	0	0	0	0	0	0	0	0	0	0	0	0	0	0
2018	4	17522.3	16052.3	1998.4	1468.3	1104.05	0.12	595	5.36	7.2	8.72	19.39	44055	1	0	0	0	0	0	0	0	0	0	0	0	0	0	0	0	0	0	0	0	0	0	0	0	0	0	0	0	0	0	0	0	0	0	0	0
2019	4	24885	22807.6	2436.74	2072.87	1820.33	0.32	29846	3.13	6.71	8.82	23.2	49709	1	0	0	0	0	0	0	0	0	0	0	0	0	0	0	0	0	0	0	0	0	0	0	0	0	0	0	0	0	0	0	0	0	0	0	0
2020	4	28771.8	25621.8	2165.8	3140.37	2531.32	0.31	1937	2.99	7.44	8.94	23.52	51095	1	0	0	0	0	0	0	0	0	0	0	0	0	0	0	0	0	0	0	0	0	0	0	0	0	0	0	0	0	0	0	0	0	0	0	0
2021	4	32711.1	32392.7	2139.8	2781.56	2915.12	0.35	1421	2.45	9.18	8.22	21.22	22254	2	0	0	0	0	0	0	0	0	0	0	0	0	0	0	0	0	0	0	0	0	0	0	0	0	0	2	0	0	0	0	0	0	0	0	0
2010	5	192.25	384.86	40.49	-192.98	-192.98	0	0	0	0	91.43	-8.76	11113	0	0	0	0	0	0	0	0	0	0	0	0	0	0	0	0	0	0	0	0	0	0	0	0	0	0	0	0	0	0	0	0	0	0	0	0
2011	5	123.56	497.32	57.41	-373.91	-373.92	0	0	0	0	87.89	-20.05	16035	1	0	0	0	0	0	0	0	0	0	0	0	0	0	0	0	0	0	0	0	0	0	0	0	0	0	0	0	0	0	0	0	0	0	0	0
2012	5	242.89	527.67	29.7	-284.79	-284.79	0	0	0	0	86.19	-18.65	15972	1	0	0	0	0	0	0	0	0	0	0	0	0	0	0	0	0	0	0	0	0	0	0	0	0	0	0	0	0	0	0	0	0	0	0	0
2013	5	296.74	530.16	35.23	-233.53	-233.53	0	20420	0	0	81.13	-18.14	16394	1	0	0	0	0	0	0	0	0	0	0	0	0	0	0	0	0	0	0	0	0	0	0	0	0	0	0	0	0	0	0	0	0	0	0	0
2014	5	421.73	582.83	31.5	-161.1	-161.1	0	31	0	0	0	-8.1	18448	2	0	0	0	0	0	0	0	0	0	0	0	0	0	0	0	1	0	0	0	0	0	0	0	0	0	0	0	0	0	0	0	0	0	0	0
2015	5	754.13	636.78	45.91	117.11	117.11	0	29	0	0	85.21	4.08	17213	2	0	0	0	0	0	0	0	0	0	0	0	0	0	0	0	1	0	0	0	0	0	0	0	0	0	0	0	0	0	0	0	0	0	0	0
2016	5	894.24	751.14	102.87	143.4	143.4	0	2	0	0	83.03	4.78	18068	1	0	0	0	0	0	0	0	0	0	0	0	0	0	0	0	1	0	0	0	0	0	0	0	0	0	0	0	0	0	0	0	0	0	0	0
2017	5	900.4	888.32	131.36	14.23	14.23	0	0	0	0	78.7	0.46	18873	1	0	0	0	0	0	0	0	0	0	0	0	0	0	0	0	1	0	0	0	0	0	0	0	0	0	0	0	0	0	0	0	0	0	0	0
2018	5	1703.52	1298.18	350.27	404.75	352.04	0	1	0	0	74.66	10.81	18829	0	0	0	0	0	0	0	0	0	0	0	0	0	0	0	0	0	0	0	0	0	0	0	0	0	0	0	0	0	0	0	0	0	0	0	0
2019	5	2339.08	1592.69	565.09	745.86	636.29	0	17	0	0	73.57	16.93	20381	1	0	0	0	0	0	0	0	0	0	0	0	0	0	0	0	0	0	0	0	0	0	0	0	0	0	0	0	0	0	0	0	0	0	0	0
2020	5	2800.82	1705.06	650.04	1096.87	815.66	0	27	0	0	73.3	18.09	20717	1	0	0	0	0	0	0	0	0	0	0	0	0	0	0	0	0	0	0	0	0	0	0	0	0	0	0	0	0	0	0	0	0	0	0	0
2021	5	3311.6	1798.92	555.15	1515.67	1133.12	0	14	0	0	70.79	20.97	7086	1	0	0	0	0	0	0	0	0	0	0	0	0	0	0	0	0	0	0	0	0	0	0	0	0	0	0	0	0	0	0	0	0	0	0	0
2010	6	8943.77	8360.35	1090.32	586.22	619.85	0.53	0	16.61	41.03	19.49	23.02	10795	1	0	0	1	0	0	0	0	0	0	0	0	0	0	0	0	0	0	0	0	0	0	0	0	0	0	0	0	0	0	0	0	0	0	0	0
2011	6	13205.6	12618	1548.08	591.85	421.25	0.65	0	7.73	39.22	28.95	8.94	10893	1	0	0	1	0	0	0	0	0	0	0	0	0	0	0	0	0	0	0	0	0	0	0	0	0	0	0	0	0	0	0	0	0	0	0	0
2012	6	19951.8	19520.9	2357.5	434.72	375.31	0.87	0	7.23	43.93	24.38	5.41	11274	1	0	0	1	0	0	0	0	0	0	0	0	0	0	0	0	0	0	0	0	0	0	0	0	0	0	0	0	0	0	0	0	0	0	0	0
2013	6	28053.7	27366.6	3451.92	710.8	535.47	1.05	20420	8.42	48.29	21.86	6.89	11886	1	0	0	1	0	0	0	0	0	0	0	0	0	0	0	0	0	0	0	0	0	0	0	0	0	0	0	0	0	0	0	0	0	0	0	0
2014	6	36521.7	34678.4	5028.14	1884.02	1407.22	1.11	7482	7.41	48.78	32.01	11.23	12397	1	0	0	1	0	0	0	0	0	0	0	0	0	0	0	0	0	0	0	0	0	0	0	0	0	0	0	0	0	0	0	0	0	0	0	0
2015	6	46828.9	43813.6	7376.41	3031.28	2258.04	1.18	16020	7.92	48.87	29.89	12.4	12923	1	0	0	1	0	0	0	0	0	0	0	0	0	0	0	0	0	0	0	0	0	0	0	0	0	0	0	0	0	0	0	0	0	0	0	0
2016	6	55727.5	53591.9	11120.8	2151.07	1156.63	1.07	23028	7.83	52.33	27.16	5.87	13197	1	0	0	1	0	0	0	0	0	0	0	0	0	0	0	0	0	0	0	0	0	0	0	0	0	0	0	0	0	0	0	0	0	0	0	0
2017	6	61141.7	59302.5	12537.1	1838.01	807.78	1.13	33483	8.49	53.97	25.47	4.01	13023	0	0	0	0	0	0	0	0	0	0	0	0	0	0	0	0	0	0	0	0	0	0	0	0	0	0	0	0	0	0	0	0	0	0	0	0
2018	6	65610.9	64491.3	13602.5	1132.86	120.66	0.54	31390	9.67	60.44	23.61	0.61	14896	0	0	0	0	0	0	0	0	0	0	0	0	0	0	0	0	0	0	0	0	0	0	0	0	0	0	0	0	0	0	0	0	0	0	0	0
2019	6	69533	67713.4	11551.1	1861.06	2260.37	1.14	21737	10.46	59.8	25.42	10.41	15721	3	0	0	0	0	0	0	0	0	0	0	0	0	0	0	0	0	0	0	0	0	0	0	0	0	0	0	0	0	0	0	0	0	0	0	1
2020	6	77988.5	75771.5	12316	2211.82	1784.71	1.14	18810	11.7	57.67	24.43	7.19	18832	2	0	0	0	0	0	0	0	0	0	0	0	0	0	0	0	0	0	0	0	0	0	0	0	0	0	0	0	0	0	0	0	0	0	0	0
2021	6	82549	81883.6	9629.04	701.87	621.01	1.19	27762	11.95	65.93	21.15	2.41	46014	3	0	0	0	0	0	0	0	0	0	0	0	0	0	0	0	1	0	0	0	0	0	0	0	0	0	0	0	0	0	0	0	0	0	0	1
2010	7	80267.2	79466.1	3161.3	907.29	737.05	3.42	0	0	0.73	3.63	10.71	22070	0	0	0	0	0	0	0	0	0	0	0	0	0	0	0	0	0	0	0	0	0	0	0	0	0	0	0	0	0	0	0	0	0	0	0	0
2011	7	79946.1	79422.7	3405	516.4	550.63	2.78	0	0.13	1.6	4.55	5.73	15754	0	0	0	0	0	0	0	0	0	0	0	0	0	0	0	0	0	0	0	0	0	0	0	0	0	0	0	0	0	0	0	0	0	0	0	0
2012	7	77899.3	77219.9	3087.47	680.15	760.16	2.36	0	0.22	3.75	5.24	5.06	14644	0	0	0	0	0	0	0	0	0	0	0	0	0	0	0	0	0	0	0	0	0	0	0	0	0	0	0	0	0	0	0	0	0	0	0	0
2013	7	93766.5	92615.9	2604.52	1133.22	825.53	2.49	155744	0.26	9.12	6.19	4.09	15958	0	0	0	0	0	0	0	0	0	0	0	0	0	0	0	0	0	0	0	0	0	0	0	0	0	0	0	0	0	0	0	0	0	0	0	0
2014	7	101295	98838.3	3028.75	2438.35	1973.96	2.19	133591	0.37	51.16	8.58	7.43	24635	0	0	0	0	0	0	0	0	0	0	0	0	0	0	0	0	0	0	0	0	0	0	0	0	0	0	0	0	0	0	0	0	0	0	0	0
2015	7	113905	110371	4296.99	3522.65	3618.65	2.12	198699	0.48	46.15	9.86	11.02	26587	0	0	0	0	0	0	0	0	0	0	0	0	0	0	0	0	0	0	0	0	0	0	0	0	0	0	0	0	0	0	0	0	0	0	0	0
2016	7	125533	124977	6900.11	518.08	522.69	1.89	9318	0.62	48.09	8.8	1.53	46045	0	0	0	0	0	0	0	0	0	0	0	0	0	0	0	0	0	0	0	0	0	0	0	0	0	0	0	0	0	0	0	0	0	0	0	0
2017	7	127335	126429	8369.03	907.8	622.61	1.82	6097	0.79	44.45	8.33	1.92	58098	1	0	0	0	0	0	0	0	0	0	0	0	0	0	0	0	0	0	0	0	0	0	0	0	0	0	0	0	0	0	0	0	0	0	0	0
2018	7	111196	110492	7952.95	689.95	695.12	0.74	359207	0.99	34.93	7.94	2.21	63321	2	0	0	0	0	0	0	0	0	0	0	0	0	0	0	0	0	0	0	0	0	0	0	0	0	0	0	0	0	0	0	0	0	0	0	0
2019	7						0	1	0	0	0	0	63611	3	0	0	0	0	0	0	0	0	0	0	0	0	0	0	0	0	0	0	0	0	0	0	0	0	0	0	0	0	0	0	0	0	0	0	0
2020	7	121029	117940	12590.6	3215.79	4542.6	1.26	10025	2.31	17.39	9.97	9.94	58905	4	0	0	0	0	0	0	0	0	0	0	0	0	0	0	0	0	0	0	0	0	0	0	0	0	0	0	0	0	0	0	0	0	0	0	0
2021	7	123534	118471	9033.55	5078.9	4145.33	1.25	9791	2.16	14.46	9.14	8.41	67210	5	0	0	0	0	0	0	0	0	0	0	0	0	0	0	0	1	0	0	0	0	0	0	0	0	0	1	0	0	0	0	0	0	0	0	0
2010	8	128688	122211	13940.1	6493.15	5211.55	7.31	0	11.42	49.5	12.31	22.37	18548	0	0	0	0	0	0	0	0	0	0	0	0	0	0	0	0	0	0	0	0	0	0	0	0	0	0	0	0	0	0	0	0	0	0	0	0
2011	8	139471	129238	14661.5	10286	8027.13	6.87	0	21.47	50.92	13.24	26.76	20197	0	0	0	0	0	0	0	0	0	0	0	0	0	0	0	0	0	0	0	0	0	0	0	0	0	0	0	0	0	0	0	0	0	0	0	0
2012	8	164919	151627	17024.8	13349.3	10405.2	7.14	0	15.17	56.42	15.65	25.82	20134	0	0	0	0	0	0	0	0	0	0	0	0	0	0	0	0	0	0	0	0	0	0	0	0	0	0	0	0	0	0	0	0	0	0	0	0
2013	8	194260	181036	19011.1	13439.9	10558.4	7.39	41391	14.21	59.59	18	20.51	21687	1	0	0	0	0	0	0	0	0	0	0	0	0	0	0	0	0	0	0	0	0	0	0	0	0	0	0	0	0	0	0	0	0	0	0	0
2014	8	226544	208067	23368.3	18724.9	14578.1	6.92	48538	12.36	57.18	23.3	20.43	29940	1	0	0	0	0	0	0	0	0	0	0	0	0	0	0	0	0	0	0	0	0	0	0	0	0	0	0	0	0	0	0	0	0	0	0	0
2015	8	266933	239697	31523.4	27466.8	21294.8	6.61	58778	10.5	57.15	25.66	22.06	28413	1	0	0	0	0	0	0	0	0	0	0	0	0	0	0	0	0	0	0	0	0	0	0	0	0	0	0	0	0	0	0	0	0	0	0	0
2016	8	290904	268278	46557.3	22537.7	18086.5	5.58	87426	9.77	58	24.85	15.99	29066	1	0	0	0	0	0	0	0	0	0	0	0	0	0	0	0	0	0	0	0	0	0	0	0	0	0	0	0	0	0	0	0	0	0	0	0
2017	8	332594	305312	59725.1	27014.1	19712	5.99	84612	8.28	57.02	25.15	15.75	29276	0	0	0	0	0	0	0	0	0	0	0	0	0	0	0	0	0	0	0	0	0	0	0	0	0	0	0	0	0	0	0	0	0	0	0	0
2018	8	367046	343152	74035.7	24267.8	16299.9	3.06	67855	8.08	59.86	25.5	11.97	32281	1	0	0	0	0	0	0	0	0	0	0	0	0	0	0	0	0	0	0	0	0	0	0	0	0	0	0	0	0	0	0	0	0	0	0	0
2019	8						0	64351	0	0	0	0	36153	0	0	0	0	0	0	0	0	0	0	0	0	0	0	0	0	0	0	0	0	0	0	0	0	0	0	0	0	0	0	0	0	0	0	0	0
2020	8	420204	395574	49552.4	24634.5	20833.8	5.7	59116	9.51	64.11	29.34	11.6	37028	0	0	0	0	0	0	0	0	0	0	0	0	0	0	0	0	0	0	0	0	0	0	0	0	0	0	0	0	0	0	0	0	0	0	0	0
2021	8	425499	399146	37674.3	26321.3	22585.7	5.82	288182	9.85	67.89	30.11	11.44	79082	8	0	0	0	0	0	0	0	0	0	0	0	0	0	0	0	2	0	0	0	0	0	0	0	0	0	1	0	0	0	0	0	0	0	0	0
2010	9	11055.5	10548.3	1234.02	496.09	600.54	0.66	0	10.75	42.14	20.24	17.82	14101	0	0	0	0	0	0	0	0	0	0	0	0	0	0	0	0	0	0	0	0	0	0	0	0	0	0	0	0	0	0	0	0	0	0	0	0
2011	9	13977.4	13221.6	1538.8	752.49	740.1	0.64	0	10.99	50.84	23.28	16.84	14416	0	0	0	0	0	0	0	0	0	0	0	0	0	0	0	0	0	0	0	0	0	0	0	0	0	0	0	0	0	0	0	0	0	0	0	0
2012	9	16244	15305	1754	962	708	0.66	0	10.28	55.05	27.34	11.71	15300	2	0	0	0	0	0	0	0	0	0	0	0	0	0	0	0	2	0	0	0	0	0	0	0	0	0	0	0	0	0	0	0	0	0	0	0
2013	9	17933.8	17644.3	1944.3	285.24	238.34	0.66	17410	10.28	54.84	26.44	3.52	14687	2	0	0	0	0	0	0	0	0	0	0	0	0	0	0	0	2	0	0	0	0	0	0	0	0	0	0	0	0	0	0	0	0	0	0	0
2014	9	20636.4	19518.8	2207.77	1146.01	873.24	0.61	21524	8.65	56.46	32.25	10.56	17522	1	0	0	0	0	0	0	0	0	0	0	0	0	0	0	0	1	0	0	0	0	0	0	0	0	0	0	0	0	0	0	0	0	0	0	0
2015	9	25401.9	23630.4	2591.66	1770.91	1351.58	0.63	30993	7.92	52.25	27.98	13.13	6337	1	0	0	0	0	0	0	0	0	0	0	0	0	0	0	0	1	0	0	0	0	0	0	0	0	0	0	0	0	0	0	0	0	0	0	0
2016	9	29846.5	28219.7	4083.19	1572.41	1246.74	0.58	35827	7.46	55.4	33.02	10.24	19904	0	0	0	0	0	0	0	0	0	0	0	0	0	0	0	0	0	0	0	0	0	0	0	0	0	0	0	0	0	0	0	0	0	0	0	0
2017	9	34059.7	32451.7	5773.32	1594.86	1179.15	0.64	33573	7.72	49.36	31.61	8.49	22728	0	0	0	0	0	0	0	0	0	0	0	0	0	0	0	0	0	0	0	0	0	0	0	0	0	0	0	0	0	0	0	0	0	0	0	0
2018	9	38116.1	36691.8	6615.17	1412.52	1015.59	0.34	129485	8.23	46.57	38.74	4.01	23923	17	0	0	0	0	0	0	0	0	0	0	0	0	0	0	0	0	0	0	0	0	0	0	0	0	0	9	0	0	0	0	0	0	0	0	4
2019	9	42465.9	40361.1	5726.3	2093	1705.7	0.72	101091	8.24	48.32	34.66	6.47	24503	18	0	0	0	0	0	0	0	0	0	0	0	0	0	0	0	0	1	0	0	0	0	0	0	0	0	8	0	0	0	0	0	0	0	0	4
2020	9		45101.7	5945.08	800.68	658.01	0.63	172165	9.76	53.42	32.62	2.41	25450	16	0	0	0	0	0	0	0	0	0	0	0	0	0	0	0	0	0	0	0	0	0	0	0	0	0	7	0	0	0	0	0	0	0	0	4
2021	9	42040.7	41673.4	4100.41	373.92	317.97	0.56	33459	10.24	62.77	31.19	1.19	60688	28	0	0	0	0	0	0	0	0	0	0	0	0	0	0	0	0	0	0	0	0	0	0	0	0	0	18	0	0	0	0	0	0	0	0	6
2010	10	37427	32802	4319	4625	3511	2.45	0	20.41	40.19	21.64	26.86	15642	0	0	0	0	0	0	0	0	0	0	0	0	0	0	0	0	0	0	0	0	0	0	0	0	0	0	0	0	0	0	0	0	0	0	0	0
2011	10	48940	43882	5281	5069	3767	2.44	0	17.93	45.39	27.79	19.98	15787	1	0	0	0	0	0	0	0	0	0	0	0	0	0	0	0	0	0	0	0	0	0	0	0	0	1	0	0	0	0	0	0	0	0	0	0
2012	10	58541	54909	6523	3668	2659	2.57	0	14.88	56.41	27.11	11.13	15832	1	0	0	0	0	0	0	0	0	0	0	0	0	0	0	0	0	0	0	0	0	0	0	0	0	0	0	0	0	0	0	0	0	0	0	0
2013	10	69610	66023	7990	3587	2622	2.7	29814	17.11	58.75	24.84	10.71	16221	1	0	0	0	0	0	0	0	0	0	0	0	0	0	0	0	0	0	0	0	0	0	0	0	0	0	0	0	0	0	0	0	0	0	0	0
2014	10	80064.6	78798.4	9881.12	1278.19	1036.61	2.54	31228	13.27	58.52	24.42	3.93	17650	0	0	0	0	0	0	0	0	0	0	0	0	0	0	0	0	0	0	0	0	0	0	0	0	0	0	0	0	0	0	0	0	0	0	0	0
2015	10	89944.4	82953.2	11201.8	7039.45	5331.29	2.22	32072	12.67	59.54	26.87	17.32	16891	0	0	0	0	0	0	0	0	0	0	0	0	0	0	0	0	0	0	0	0	0	0	0	0	0	0	0	0	0	0	0	0	0	0	0	0
2016	10	89633.2	83612.2	14047.5	5978.44	4540.07	1.72	31566	12.69	61.11	26.78	13.19	22834	0	0	0	0	0	0	0	0	0	0	0	0	0	0	0	0	0	0	0	0	0	0	0	0	0	0	0	0	0	0	0	0	0	0	0	0
2017	10	94623.2	88689.4	19038.4	5971.83	3742.85	1.79	32849	13.27	55.74	24.49	10.61	25343	0	0	0	0	0	0	0	0	0	0	0	0	0	0	0	0	0	0	0	0	0	0	0	0	0	0	0	0	0	0	0	0	0	0	0	0
2018	10	104694	98227.8	23407.8	6484.05	3484.37	0.93	25644	13.14	54.46	0	0	26567	1	0	0	0	0	0	0	0	0	0	0	0	0	0	0	0	0	0	0	0	0	0	0	0	0	0	0	0	0	0	0	0	0	0	0	0
2019	10	110607	104477	18063.7	6125.18	5910.27	1.97	170800	12.96	52.21	24.06	15.69	27832	1	0	0	0	0	0	0	0	0	0	0	0	0	0	0	0	0	0	0	0	0	0	0	0	0	0	0	0	0	0	0	0	0	0	0	0
2020	10	128678	121761	18276.7	6888.26	5209.34	1.94	5179	13.7	55.44	24.64	12.22	27537	1	0	0	0	0	0	0	0	0	0	0	0	0	0	0	0	0	0	0	0	0	0	0	0	0	0	0	0	0	0	0	0	0	0	0	0
2021	10	136878	128714	13509.1	8202.33	6351.74	1.97	24977	13.33	60.74	23.57	13.47	93380	4	0	0	0	0	0	0	0	0	0	0	0	0	0	0	0	0	0	0	0	0	0	0	0	0	0	0	0	0	0	0	0	0	0	0	0
2010	11	122720	112128	8273.35	10599.3	8726.54	4.39	0	0.34	16.84	4.02	30.42	25786	0	0	0	0	0	0	0	0	0	0	0	0	0	0	0	0	0	0	0	0	0	0	0	0	0	0	0	0	0	0	0	0	0	0	0	0
2011	11	151110	137444	10711.7	13692.9	10709.6	4.7	0	0.25	18.86	4.52	31.06	29076	0	0	0	0	0	0	0	0	0	0	0	0	0	0	0	0	0	0	0	0	0	0	0	0	0	0	0	0	0	0	0	0	0	0	0	0
2012	11	161536	155500	11876.1	6061.66	7557.94	4.75	0	0.4	22.87	4.79	17.18	31354	0	0	0	0	0	0	0	0	0	0	0	0	0	0	0	0	0	0	0	0	0	0	0	0	0	0	0	0	0	0	0	0	0	0	0	0
2013	11	194395	179402	14802	15034.9	12907.9	4.83	0	2.6	19.97	4.57	25.1	31590	0	0	0	0	0	0	0	0	0	0	0	0	0	0	0	0	0	0	0	0	0	0	0	0	0	0	0	0	0	0	0	0	0	0	0	0
2014	11	241231	220923	21591.2	20400.2	17053	4.76	0	2.61	18.7	6.68	23.48	36610	1	0	0	0	0	0	0	0	0	0	0	0	0	0	0	0	0	0	0	0	0	0	0	0	0	0	0	0	0	0	0	0	0	0	0	0
2015	11	318067	283923	33295.8	34229.3	20701.5	4.89	32256	2.54	17.55	6.46	20.96	37986	1	0	0	0	0	0	0	0	0	0	0	0	0	0	0	0	0	0	0	0	0	0	0	0	0	0	0	0	0	0	0	0	0	0	0	0
2016	11	372393	340236	54222.9	32281.5	24444.2	4.93	0	0.82	16.69	5.8	22.92	55581	9	0	0	0	0	0	0	0	0	0	0	0	0	0	0	0	0	0	0	0	0	0	0	0	0	0	0	0	0	0	0	0	0	0	0	0
2017	11	499416	450810	75040.1	48685.8	34731.7	6.3	0	0.68	15.02	6.98	26.2	52495	11	0	0	0	0	0	0	0	0	0	0	0	0	0	0	0	0	1	0	0	0	0	0	0	0	0	0	0	0	0	0	0	0	0	0	0
2018	11	579560	479584	80371.9	99958.5	73270.5	3.51	36768	0.9	15.81	6.78	44.16	55387	13	0	0	0	0	0	0	0	0	1	0	0	0	0	0	0	0	2	0	0	0	0	0	0	0	0	0	0	0	0	0	0	0	0	0	0
2019	11	642261	559127	74704.4	83012.6	82899.1	7.33	39139	1.33	13.74	8.08	39.86	98048	19	0	0	0	0	0	0	0	0	1	0	0	0	0	0	0	0	2	0	0	0	0	0	0	0	0	1	0	0	0	0	0	0	0	0	0
2020	11	682737	580490	59002.2	102116	92142.9	6.26	36000	1.39	13.76	7.63	36.35	100186	14	0	0	0	0	0	0	0	0	0	0	0	0	0	0	0	0	1	0	0	0	0	0	0	0	1	1	0	0	0	0	0	0	0	0	0
2021	11	638069	587664	45776.3	50480.3	55120.5	5.91	408073	1.46	15.95	8.26	19.58	103897	17	0	0	0	0	0	0	0	0	0	0	1	0	0	0	0	2	0	0	0	0	0	0	0	0	0	1	0	0	0	0	0	0	0	0	0
2011							0	0	0	0	0	0
2017	12	890882	756124	114559	134740	99978	10.34	0	0	0	0	0	160807	219	0	0	0	0	0	0	0	0	1	10	0	3	0	1	0	4	21	0	0	0	0	0	0	0	0	6	0	11	0	2	0	0	0	0	66
2019							0	0	0	0	0	0
2010	13	47806.2	42719.4	5842.47	5079.81	3865.46	2.95	0	10.8	35.93	21.61	29.52	14957	0	0	0	0	0	0	0	0	0	0	0	0	0	0	0	0	0	0	0	0	0	0	0	0	0	0	0	0	0	0	0	0	0	0	0	0
2011	13	66695	59910.3	6743.38	6791.6	5010.57	3.3	0	12.49	39.65	20.27	25.65	18926	0	0	0	0	0	0	0	0	0	0	0	0	0	0	0	0	0	0	0	0	0	0	0	0	0	0	0	0	0	0	0	0	0	0	0	0
2012	13	82491.5	75948.8	8672.55	6594.48	4635.04	3.65	0	12.28	48.43	19.89	18.97	17235	0	0	0	0	0	0	0	0	0	0	0	0	0	0	0	0	0	0	0	0	0	0	0	0	0	0	0	0	0	0	0	0	0	0	0	0
2013	13	97142.8	89201.2	11405.4	7911.04	5841.2	3.81	0	14.3	49.94	19.2	20.36	17527	0	0	0	0	0	0	0	0	0	0	0	0	0	0	0	0	0	0	0	0	0	0	0	0	0	0	0	0	0	0	0	0	0	0	0	0
2014	13	116870	104916	15379.8	11990.1	8817.35	3.91	0	13.96	45.48	22.71	23.61	34351	0	0	0	0	0	0	0	0	0	0	0	0	0	0	0	0	0	0	0	0	0	0	0	0	0	0	0	0	0	0	0	0	0	0	0	0
2015	13	145509	129561	19625.9	16087.2	12650	3.84	64471	11.68	45.41	23.11	24.71	46127	1	0	0	0	0	0	0	0	0	0	0	0	0	0	0	0	0	0	0	0	0	0	0	0	0	0	0	0	0	0	0	0	0	0	0	0
2016	13	163117	147942	25402	15313.8	12699.8	3.19	0	8.83	47.39	22.44	20.84	49740	1	0	0	0	0	0	0	0	0	0	0	0	0	0	0	0	0	0	0	0	0	0	0	0	0	0	0	0	0	0	0	0	0	0	0	0
2017	13	200910	182008	38945.5	18899	13372	3.69	0	6.61	42.71	20.87	19.99	53369	3	0	0	0	0	0	0	0	0	0	0	0	0	0	0	0	0	0	0	0	0	0	0	0	0	0	0	0	0	0	0	0	0	0	0	0
2018	13	225483	204938	49325.6	20544	13209	1.95	41582	6.01	48.05	20.73	17.93	54638	5	0	0	0	0	0	0	0	0	0	0	0	0	0	0	0	1	0	0	0	0	0	0	0	0	0	0	0	0	0	0	0	0	0	0	0
2019	13	247332	224634	39354.7	22620.7	20671	4.02	32336	5.88	51.58	22.47	24.3	56718	9	0	0	0	0	0	0	0	0	0	0	0	0	0	0	0	2	1	0	0	0	0	0	0	0	0	0	0	0	0	0	0	0	0	0	0
2020	13	272859	252572	40698.1	20156.7	16505.1	3.76	31500	5.85	53.38	22.95	16.81	58940	8	0	0	0	0	0	0	0	0	0	0	0	0	0	0	0	1	0	0	0	0	0	0	0	0	0	0	0	0	0	0	0	0	0	0	0
2021	13	277738	258140	32027.3	19598.8	16857.6	3.49	28002	6.41	64.57	24.32	15.48	23046	10	0	0	0	0	0	0	0	0	0	1	0	0	0	0	0	1	1	0	0	0	0	0	0	0	0	0	0	0	0	0	0	0	0	1	0
2010	14	2258.88	2171.36	288.24	90.93	123.19	0.09	0	0.1	7.07	21.54	9.01	139220	1	0	0	0	1	0	0	0	0	0	0	0	0	0	0	0	0	0	0	0	0	0	0	0	0	0	0	0	0	0	0	0	0	0	0	0
2011	14	2581.32	2449.03	329.21	134.42	115.63	0.09	0	0.83	7.39	18.54	6.85	223333	0	0	0	0	0	0	0	0	0	0	0	0	0	0	0	0	0	0	0	0	0	0	0	0	0	0	0	0	0	0	0	0	0	0	0	0
2012	14	3006.12	2838.41	317.2	169.11	158.59	0.1	0	1.29	8.05	17.27	8.8	18284	0	0	0	0	0	0	0	0	0	0	0	0	0	0	0	0	0	0	0	0	0	0	0	0	0	0	0	0	0	0	0	0	0	0	0	0
2013	14	3411.18	3183.24	320.11	230.18	182.64	0.1	523	1.38	8.98	14.3	9.79	21666	0	0	0	0	0	0	0	0	0	0	0	0	0	0	0	0	0	0	0	0	0	0	0	0	0	0	0	0	0	0	0	0	0	0	0	0
2014	14	3855.83	3544.96	408.47	309.59	290.83	0.09	8385	1.96	8.76	16.24	13.29	22381	0	0	0	0	0	0	0	0	0	0	0	0	0	0	0	0	0	0	0	0	0	0	0	0	0	0	0	0	0	0	0	0	0	0	0	0
2015	14	4649.54	4171.3	558.02	480.34	417.86	0.09	8222	3.28	8.54	17.95	13.88	22362	0	0	0	0	0	0	0	0	0	0	0	0	0	0	0	0	0	0	0	0	0	0	0	0	0	0	0	0	0	0	0	0	0	0	0	0
2016	14	6029.64	5477.54	970.02	571.67	434.61	0.09	1182	2.34	9.13	15.1	12.66	22374	0	0	0	0	0	0	0	0	0	0	0	0	0	0	0	0	0	0	0	0	0	0	0	0	0	0	0	0	0	0	0	0	0	0	0	0
2017	14	7514.62	6800.3	1252.29	719.55	530.71	0.12	695	2.67	9.66	12.74	15.68	22982	1	0	0	0	0	0	0	0	0	0	0	0	0	0	0	0	0	0	0	0	0	0	0	0	0	0	0	0	0	0	0	0	0	0	0	0
2018	14	9057.56	8266.85	1307.89	801.44	693.25	0.06	0	3.3	11.7	14.05	15.16	27205	0	0	0	0	0	0	0	0	0	0	0	0	0	0	0	0	0	0	0	0	0	0	0	0	0	0	0	0	0	0	0	0	0	0	0	0
2019	14	10965.8	10043.5	1498.03	926.51	912.58	0.15	9059	4.48	11.47	14.78	17.19	28254	0	0	0	0	0	0	0	0	0	0	0	0	0	0	0	0	0	0	0	0	0	0	0	0	0	0	0	0	0	0	0	0	0	0	0	0
2020	14	12209.7	11025.4	1879.43	1164.34	1088.98	0.16	10905	17.38	9.54	15.08	15.72	29058	0	0	0	0	0	0	0	0	0	0	0	0	0	0	0	0	0	0	0	0	0	0	0	0	0	0	0	0	0	0	0	0	0	0	0	0
2021	14	14777.5	13695.2	1946.94	1061.22	1049.33	0.17	247	12.33	10.81	14.59	12.08	70279	8	0	0	0	0	0	0	0	0	0	0	4	0	0	0	0	0	0	0	0	0	0	0	0	0	0	0	0	0	0	0	0	0	0	0	0
2010	15	6892.63	6867.33	219.88	24.74	68.39	0.27	0	4.52	38.63	5.97	2.89	17832	0	0	0	0	0	0	0	0	0	0	0	0	0	0	0	0	0	0	0	0	0	0	0	0	0	0	0	0	0	0	0	0	0	0	0	0
2011	15	4648.62	4555.94	281.13	92.69	69.16	0.14	0	10.44	65.44	6.88	2.75	19051	0	0	0	0	0	0	0	0	0	0	0	0	0	0	0	0	0	0	0	0	0	0	0	0	0	0	0	0	0	0	0	0	0	0	0	0
2012	15	5300.81	5136.37	264.5	165.22	153.4	0.15	0	11.48	52.18	7.49	5.26	19684	0	0	0	0	0	0	0	0	0	0	0	0	0	0	0	0	0	0	0	0	0	0	0	0	0	0	0	0	0	0	0	0	0	0	0	0
2013	15	6126.02	5918.91	293.31	216.45	219.42	0.16	4891	11.34	52.95	7.37	7	25266	0	0	0	0	0	0	0	0	0	0	0	0	0	0	0	0	0	0	0	0	0	0	0	0	0	0	0	0	0	0	0	0	0	0	0	0
2014	15	7545.61	7130.15	425.06	416.04	365.38	0.15	1390	9.92	66.06	9.63	9.55	27417	0	0	0	0	0	0	0	0	0	0	0	0	0	0	0	0	0	0	0	0	0	0	0	0	0	0	0	0	0	0	0	0	0	0	0	0
2015	15	12318.3	11157.5	839.33	1168.41	1058.92	0.22	5345	6.64	34.07	11.18	19.68	28201	0	0	0	0	0	0	0	0	0	0	0	0	0	0	0	0	0	0	0	0	0	0	0	0	0	0	0	0	0	0	0	0	0	0	0	0
2016	15	11858.3	11274	1162.71	586.85	406.92	0.17	14171	7.77	30.88	9.51	6.91	28837	0	0	0	0	0	0	0	0	0	0	0	0	0	0	0	0	0	0	0	0	0	0	0	0	0	0	0	0	0	0	0	0	0	0	0	0
2017	15	11463.4	10805.6	1750.64	667.06	458.62	0.16	14264	9.99	37.44	8.46	8.88	32472	0	0	0	0	0	0	0	0	0	0	0	0	0	0	0	0	0	0	0	0	0	0	0	0	0	0	0	0	0	0	0	0	0	0	0	0
2018	15	15365.3	14652.4	1597.09	715.98	640.79	0.11	12775	7.67	27.19	8.8	11.95	32658	1	0	0	0	0	0	0	0	0	0	0	0	0	0	0	0	0	0	0	0	0	0	0	0	0	0	0	0	0	0	0	0	0	0	0	0
2019	15	17166.4	15914.1	1260.75	1254.46	1109.9	0.22	12170	8.47	28.77	9.83	17.4	13614	0	0	0	0	0	0	0	0	0	0	0	0	0	0	0	0	0	0	0	0	0	0	0	0	0	0	0	0	0	0	0	0	0	0	0	0
2020	15	19101.8	17711.5	1289.33	1391.58	1196.94	0.2	721	8.48	29.66	9.91	14.47	31002	0	0	0	0	0	0	0	0	0	0	0	0	0	0	0	0	0	0	0	0	0	0	0	0	0	0	0	0	0	0	0	0	0	0	0	0
2021	15	21985.9	20679.7	1513.28	1306.62	1215.01	0.24	189	10.51	27.14	9.29	12.38	38090	0	0	0	0	0	0	0	0	0	0	0	0	0	0	0	0	0	0	0	0	0	0	0	0	0	0	0	0	0	0	0	0	0	0	0	0
2010	16	154.74	293.78	21.99	-135.78	-135.78	0.01	0	25.71	20.66	39.28	-36.21	17832	0	0	0	0	0	0	0	0	0	0	0	0	0	0	0	0	0	0	0	0	0	0	0	0	0	0	0	0	0	0	0	0	0	0	0	0
2011	16	169.35	327.79	20.97	-154.83	-154.83	0.01	0	29.61	25.53	17.54	-67.41	19051	0	0	0	0	0	0	0	0	0	0	0	0	0	0	0	0	0	0	0	0	0	0	0	0	0	0	0	0	0	0	0	0	0	0	0	0
2012	16	184.4	171.49	21.71	12.88	12.88	0.01	0	39.97	37.18	17.25	8.12	19685	0	0	0	0	0	0	0	0	0	0	0	0	0	0	0	0	0	0	0	0	0	0	0	0	0	0	0	0	0	0	0	0	0	0	0	0
2013	16	179.02	166.54	21.79	12.46	12.46	0.01	24	30.68	37.11	12.5	7.27	25266	0	0	0	0	0	0	0	0	0	0	0	0	0	0	0	0	0	0	0	0	0	0	0	0	0	0	0	0	0	0	0	0	0	0	0	0
2014	16	187.4	184.12	29.25	3.41	3.41	0.01	36	45.04	34.87	50.49	0.59	27417	0	0	0	0	0	0	0	0	0	0	0	0	0	0	0	0	0	0	0	0	0	0	0	0	0	0	0	0	0	0	0	0	0	0	0	0
2015	16	287.3	274.29	35.71	13.13	2.15	0.01	173	27.56	34.24	47.97	0.22	28201	0	0	0	0	0	0	0	0	0	0	0	0	0	0	0	0	0	0	0	0	0	0	0	0	0	0	0	0	0	0	0	0	0	0	0	0
2016	16	401.01		55	-28.25	-29.98	0.01	11	23.59	36.3	43.67	-3.1	28837	0	0	0	0	0	0	0	0	0	0	0	0	0	0	0	0	0	0	0	0	0	0	0	0	0	0	0	0	0	0	0	0	0	0	0	0
2017	16	465.49	566.68	84.62	-101.02	-101.02	0.01	170	30.62	36.62	36.04	-11.19	32471	0	0	0	0	0	0	0	0	0	0	0	0	0	0	0	0	0	0	0	0	0	0	0	0	0	0	0	0	0	0	0	0	0	0	0	0
2018	16	547.4	568.17	140.28	-21.8		0.01	112	33.95	33.29	30.16	0	32657	1	0	0	0	0	0	0	0	0	0	0	0	0	0	0	0	0	0	0	0	0	0	0	0	0	0	0	0	0	0	0	0	0	0	0	0
2019	16	640.65	638.45	154.8	6.04	6.04	0.01	102	29.94	37.08	29.41	0.71	13614	0	0	0	0	0	0	0	0	0	0	0	0	0	0	0	0	0	0	0	0	0	0	0	0	0	0	0	0	0	0	0	0	0	0	0	0
2020	16	675.4	646.22	154.35	29.09	9.88	0.01	263	29.61	32.59	27.3	1.13	31001	0	0	0	0	0	0	0	0	0	0	0	0	0	0	0	0	0	0	0	0	0	0	0	0	0	0	0	0	0	0	0	0	0	0	0	0
2021	16	801.87	779.39	156.47	16.54	13.77	0.01	81	27.7	37.59	26.88	1.56	38091	0	0	0	0	0	0	0	0	0	0	0	0	0	0	0	0	0	0	0	0	0	0	0	0	0	0	0	0	0	0	0	0	0	0	0	0
2011	17	398.86	446.2	5.93	-47.36	-47.04	0.03	0	1.67	8.47	44.39	0	12046	0	0	0	0	0	0	0	0	0	0	0	0	0	0	0	0	0	0	0	0	0	0	0	0	0	0	0	0	0	0	0	0	0	0	0	0
2012	17	566.86	599.82	15.23	-32.86	-32.39	0.02	0	7.78	68.91	36.25	-8.27	13332	0	0	0	0	0	0	0	0	0	0	0	0	0	0	0	0	0	0	0	0	0	0	0	0	0	0	0	0	0	0	0	0	0	0	0	0
2013	17	324.52	397.71	46.9	-73.52	-74.31	0.02	9	18.67	20.95	35.01	-22.17	19081	0	0	0	0	0	0	0	0	0	0	0	0	0	0	0	0	0	0	0	0	0	0	0	0	0	0	0	0	0	0	0	0	0	0	0	0
2014	17	594.31	591.75	124.51	2.34	2.98	0.02	6	16.74	31.66	28.6	1	35053	0	0	0	0	0	0	0	0	0	0	0	0	0	0	0	0	0	0	0	0	0	0	0	0	0	0	0	0	0	0	0	0	0	0	0	0
2015	17	671.97	729.1	130.27	-57.07	-55.53	0.02	5220	42.24	49.81	23.91	-16.87	35873	0	0	0	0	0	0	0	0	0	0	0	0	0	0	0	0	0	0	0	0	0	0	0	0	0	0	0	0	0	0	0	0	0	0	0	0
2016	17	945.85	1085.72	198.53	-139.25	-139.69	0.02	3965	13.3	40.75	12.6	-44.22	37926	0	0	0	0	0	0	0	0	0	0	0	0	0	0	0	0	0	0	0	0	0	0	0	0	0	0	0	0	0	0	0	0	0	0	0	0
2017	17	1286.09	1427.02	224.58	-141.4	-141.4	0.02	3756	11.25	48.91	18.03	-40.17	32027	0	0	0	0	0	0	0	0	0	0	0	0	0	0	0	0	0	0	0	0	0	0	0	0	0	0	0	0	0	0	0	0	0	0	0	0
2018	17	1353.19	1402.14	229.38	-50.43		0.01	3476	11.37	48.74	13.46	0	35107	1	1	0	0	0	0	0	0	0	0	0	0	0	0	0	0	0	0	0	0	0	0	0	0	0	0	0	0	0	0	0	0	0	0	0	0
2019	17	1305.19	1332.27	175.75	-27.32	-27.32	0.02	438	24.19	50.43	12.36	-7.35	34819	0	0	0	0	0	0	0	0	0	0	0	0	0	0	0	0	0	0	0	0	0	0	0	0	0	0	0	0	0	0	0	0	0	0	0	0
2020	17	1574.53	1570.71	190.11	3.46	3.12	0.02	399	11.64	44.03	19.46	0.59	35132	0	0	0	0	0	0	0	0	0	0	0	0	0	0	0	0	0	0	0	0	0	0	0	0	0	0	0	0	0	0	0	0	0	0	0	0
2021	17	1966.49	1948.9	262.99	17.49	17.44	0.03	339	17.04	51.69	19.28	2.55	51456	4	0	0	0	0	0	0	0	0	0	0	0	0	0	0	0	0	0	0	0	0	0	0	0	1	0	0	0	0	0	0	0	0	0	0	0
2010	18	4307.08	4133.38	440.55	171.97	217.53	0.18	0	3.99	8.29	16.16	10.06	25248	0	0	0	0	0	0	0	0	0	0	0	0	0	0	0	0	0	0	0	0	0	0	0	0	0	0	0	0	0	0	0	0	0	0	0	0
2011	18	4163	4087.29	492.5	77.02	85.46	0.14	0	4.03	6.28	15.83	3.1	18798	0	0	0	0	0	0	0	0	0	0	0	0	0	0	0	0	0	0	0	0	0	0	0	0	0	0	0	0	0	0	0	0	0	0	0	0
2012	18	4309.95	4228.81	347.94	80.6	67.89	0.13	0	4.7	7.74	15.64	2.15	18869	0	0	0	0	0	0	0	0	0	0	0	0	0	0	0	0	0	0	0	0	0	0	0	0	0	0	0	0	0	0	0	0	0	0	0	0
2013	18	4434.6	4232.55	332.18	204.47	173.48	0.12	395	4.91	14.06	15.69	5.2	20628	0	0	0	0	0	0	0	0	0	0	0	0	0	0	0	0	0	0	0	0	0	0	0	0	0	0	0	0	0	0	0	0	0	0	0	0
2014	18	4759.72	4420.67	402.05	338.73	244.56	0.1	3717	5.27	52.66	17.47	6.72	19455	0	0	0	0	0	0	0	0	0	0	0	0	0	0	0	0	0	0	0	0	0	0	0	0	0	0	0	0	0	0	0	0	0	0	0	0
2015	18	5532.2	5073.8	480.94	458.36	338.47	0.1	5773	5.69	43.28	17.72	8.48	19699	0	0	0	0	0	0	0	0	0	0	0	0	0	0	0	0	0	0	0	0	0	0	0	0	0	0	0	0	0	0	0	0	0	0	0	0
2016	18	6849.06	6282.96	740.82	563.76	454.43	0.11	6680	5.2	19.56	16.57	10.67	21451	0	0	0	0	0	0	0	0	0	0	0	0	0	0	0	0	0	0	0	0	0	0	0	0	0	0	0	0	0	0	0	0	0	0	0	0
2017	18	8318.94	7684.13	1005.55	632.78	423.98	0.13	8204	5.78	17.29	16.13	9.08	27410	0	0	0	0	0	0	0	0	0	0	0	0	0	0	0	0	0	0	0	0	0	0	0	0	0	0	0	0	0	0	0	0	0	0	0	0
2018	18	8581.99	7831	1138.82	752.64	454	0.06	11947	6.66	15.6	14.49	8.94	25819	0	0	0	0	0	0	0	0	0	0	0	0	0	0	0	0	0	0	0	0	0	0	0	0	0	0	0	0	0	0	0	0	0	0	0	0
2019	18	10583.5	10023	1187.62	561.25	566.68	0.14	13557	6.06	16.79	15.15	10.01	26575	0	0	0	0	0	0	0	0	0	0	0	0	0	0	0	0	0	0	0	0	0	0	0	0	0	0	0	0	0	0	0	0	0	0	0	0
2020	18	12245.1	11368.2	1080.81	878.46	748.74	0.13	13403	5.7	18.89	13.78	11.54	25675	0	0	0	0	0	0	0	0	0	0	0	0	0	0	0	0	0	0	0	0	0	0	0	0	0	0	0	0	0	0	0	0	0	0	0	0
2021	18	13084.1	12110.8	1172.81	978.53	912.54	0.14	8802	5.35	16.59	12.79	12.4	34720	0	0	0	0	0	0	0	0	0	0	0	0	0	0	0	0	0	0	0	0	0	0	0	0	0	0	0	0	0	0	0	0	0	0	0	0
2010	19	1454.65	1459.6	101.1	-5.29	-14.73	0.06	0	0.61	6.64	14.34	-2.22	29445	0	0	0	0	0	0	0	0	0	0	0	0	0	0	0	0	0	0	0	0	0	0	0	0	0	0	0	0	0	0	0	0	0	0	0	0
2011	19	1756.96	1865.87	141.23	-108.72	-108.72	0.06	0	0.3	9.09	13.03	-12.79	32440	0	0	0	0	0	0	0	0	0	0	0	0	0	0	0	0	0	0	0	0	0	0	0	0	0	0	0	0	0	0	0	0	0	0	0	0
2012	19	2157.72	2146.21	182.13	12.1	12.1	0.06	0	0.33	15.03	15.59	1.16	22931	0	0	0	0	0	0	0	0	0	0	0	0	0	0	0	0	0	0	0	0	0	0	0	0	0	0	0	0	0	0	0	0	0	0	0	0
2013	19	2529	2509.75	195.53	18.59	18.59	0.07	2884	0.32	8.62	16.34	1.48	23509	0	0	0	0	0	0	0	0	0	0	0	0	0	0	0	0	0	0	0	0	0	0	0	0	0	0	0	0	0	0	0	0	0	0	0	0
2014	19	2992.86	2968.44	182.03	28.87	37.63	0.07	2699	0.55	4.21	15.15	2.62	25188	0	0	0	0	0	0	0	0	0	0	0	0	0	0	0	0	0	0	0	0	0	0	0	0	0	0	0	0	0	0	0	0	0	0	0	0
2015	19	3016.85	2973.68	213.61	42.65	32.01	0.05	3704	0.67	23.34	13.04	2.01	24277	0	0	0	0	0	0	0	0	0	0	0	0	0	0	0	0	0	0	0	0	0	0	0	0	0	0	0	0	0	0	0	0	0	0	0	0
2016	19	3569.9	3535.12	326.36	34.92	135.17	0.05	5233	0.84	18.54	10.64	8.36	25168	0	0	0	0	0	0	0	0	0	0	0	0	0	0	0	0	0	0	0	0	0	0	0	0	0	0	0	0	0	0	0	0	0	0	0	0
2017	19	4693.14	4760.4	455.92	-68.13	-66.19	0.07	6472	0.16	17.39	10.54	-3.81	27115	0	0	0	0	0	0	0	0	0	0	0	0	0	0	0	0	0	0	0	0	0	0	0	0	0	0	0	0	0	0	0	0	0	0	0	0
2018	19	5483.14	5352.97	465.65	130.16	73.93	0.04	6647	0.84	34.33	11.35	3.55	26909	0	0	0	0	0	0	0	0	0	0	0	0	0	0	0	0	0	0	0	0	0	0	0	0	0	0	0	0	0	0	0	0	0	0	0	0
2019	19	5566.56	5428.1	527.19	144.63	91.99	0.08	6772	14.66	30.46	11.87	3.65	27157	0	0	0	0	0	0	0	0	0	0	0	0	0	0	0	0	0	0	0	0	0	0	0	0	0	0	0	0	0	0	0	0	0	0	0	0
2020	19	7585.49	7604.81	546.86	-19.52	5.72	0.09	5635	1.34	24.55	10.84	0.2	28625	0	0	0	0	0	0	0	0	0	0	0	0	0	0	0	0	0	0	0	0	0	0	0	0	0	0	0	0	0	0	0	0	0	0	0	0
2021	19	9757.55	9753.87	669.26	3.17	8.81	0.11	3881	1.66	16.76	9.06	0.28	34653	3	0	0	0	0	0	0	0	0	0	0	0	0	0	0	0	0	0	0	0	0	0	0	0	0	0	0	0	0	0	0	0	0	0	0	0
2010	20	2064.49	2104.23	72.28	-39.79	-39.66	0.1	0	0	0.04	18.94	-8.3	12288	0	0	0	0	0	0	0	0	0	0	0	0	0	0	0	0	0	0	0	0	0	0	0	0	0	0	0	0	0	0	0	0	0	0	0	0
2011	20	8319.74	8367.17	319.93	-47.43	-47.43	0.32	0	0	0.11	16.33	-4	14673	0	0	0	0	0	0	0	0	0	0	0	0	0	0	0	0	0	0	0	0	0	0	0	0	0	0	0	0	0	0	0	0	0	0	0	0
2012	20	15505.8	15698.2	642.48	-186.95	-187.09	0.54	0	0	0.21	6.26	-10.39	14141	0	0	0	0	0	0	0	0	0	0	0	0	0	0	0	0	0	0	0	0	0	0	0	0	0	0	0	0	0	0	0	0	0	0	0	0
2013	20	24065.8	24236.4	634.17	-167.1	-167.1	0.76	53	4.23	0.3	6.05	-7	15722	0	0	0	0	0	0	0	0	0	0	0	0	0	0	0	0	0	0	0	0	0	0	0	0	0	0	0	0	0	0	0	0	0	0	0	0
2014	20	26003.9	25981.4	537.41	22.9	22.9	0.6	61	-4.27	0.5	9.64	0.48	19916	0	0	0	0	0	0	0	0	0	0	0	0	0	0	0	0	0	0	0	0	0	0	0	0	0	0	0	0	0	0	0	0	0	0	0	0
2015	20	28355.8	28002.4	648.17	352.93	352.93	0.58	122	0.03	7.88	10.03	5.13	20406	0	0	0	0	0	0	0	0	0	0	0	0	0	0	0	0	0	0	0	0	0	0	0	0	0	0	0	0	0	0	0	0	0	0	0	0
2016	20	33478.1	33226.9	1019.48	229.34	235.03	0.53	129	0.06	24.74	10.68	2.98	21364	0	0	0	0	0	0	0	0	0	0	0	0	0	0	0	0	0	0	0	0	0	0	0	0	0	0	0	0	0	0	0	0	0	0	0	0
2017	20	45162.7	44766.9	1348.56	379.78	379.78	0.7	107	0.04	26.94	11.46	3.96	21144	0	0	0	0	0	0	0	0	0	0	0	0	0	0	0	0	0	0	0	0	0	0	0	0	0	0	0	0	0	0	0	0	0	0	0	0
2018	20	62864.1	62297.2	1798.94	521.2	515.51	0.45	38	1.21	20.1	11.69	3.78	17125	1	0	0	0	0	0	0	0	0	0	0	0	0	0	0	0	0	0	0	0	0	0	0	0	0	0	0	0	0	0	0	0	0	0	0	0
2019	20	74820.1	73272.3	2076.55	1531.86	1687.73	1	96	1.23	11.34	13.15	8.07	20325	1	0	0	0	0	0	0	0	0	0	0	0	0	0	0	0	1	0	0	0	0	0	0	0	0	0	0	0	0	0	0	0	0	0	0	0
2020	20	93784.2	92544.4	3536.37	1232.18	1316.31	1.08	32	0.88	9.05	9.47	5.05	31067	27	0	0	0	0	0	0	0	0	0	0	0	0	0	0	0	2	0	0	0	0	0	0	0	0	0	0	0	0	0	0	0	0	0	0	0
2021	20	102318	101300	7902.11	1456.41	1403.33	1.11	21	0.09	11.9	7.01	5.11	34102	16	0	0	0	0	0	0	0	0	0	0	0	0	0	0	0	0	0	0	0	0	0	0	0	0	0	0	0	0	0	0	0	0	0	0	0
2015	21	3251.12	3391.52	133.48	-141.01	-135.68	0.07	1037	2.36	1.94	18.12	0	18228	0	0	0	0	0	0	0	0	0	0	0	0	0	0	0	0	0	0	0	0	0	0	0	0	0	0	0	0	0	0	0	0	0	0	0	0
2016	21	4039.22	4209.14	207.72	-176.6	-177.62	0.06	1445	0.94	6.04	12.54	-13.01	18156	0	0	0	0	0	0	0	0	0	0	0	0	0	0	0	0	0	0	0	0	0	0	0	0	0	0	0	0	0	0	0	0	0	0	0	0
2017	21	4499.24	4475.92	282.13	23.61	19.3	0.07	1937	1.15	4.09	9.08	1.57	18123	0	0	0	0	0	0	0	0	0	0	0	0	0	0	0	0	0	0	0	0	0	0	0	0	0	0	0	0	0	0	0	0	0	0	0	0
2018	21	2986.2	2951.63	356.95	34.62	34.62	0.02	2268	19.38	7.06	2714.17	2.8	19836	0	0	0	0	0	0	0	0	0	0	0	0	0	0	0	0	0	0	0	0	0	0	0	0	0	0	0	0	0	0	0	0	0	0	0	0
2019	21	4614.88	4568.24	591.55	50.99	54.57	0.08	0	28.13	5.2	7.26	3.87	20018	0	0	0	0	0	0	0	0	0	0	0	0	0	0	0	0	0	0	0	0	0	0	0	0	0	0	0	0	0	0	0	0	0	0	0	0
2020	21	8270.27	8206.27	853.03	66.96	67.15	0.1	1796	11.3	6.12	7.8	3.27	32681	0	0	0	0	0	0	0	0	0	0	0	0	0	0	0	0	0	0	0	0	0	0	0	0	0	0	0	0	0	0	0	0	0	0	0	0
2021	21	16279.1	16217.5	1344.86	60.9	134.34	0.19	1960	0.18	2.67	6.33	4.72	50180	6	0	0	0	0	0	0	0	0	0	0	0	0	0	0	0	0	0	0	0	0	0	0	0	0	0	0	0	1	0	0	0	0	0	0	0
2010	22	2080.34	2260.62	349.23	-180.89	-180.89	0.12	0	12.05	41.3	17.65	-18.36	10370	0	0	0	0	0	0	0	0	0	0	0	0	0	0	0	0	0	0	0	0	0	0	0	0	0	0	0	0	0	0	0	0	0	0	0	0
2011	22	2361.15	2315.74	519.02	43.04	43.04	0.12	0	12.83	45.83	32.07	2.99	12960	0	0	0	0	0	0	0	0	0	0	0	0	0	0	0	0	0	0	0	0	0	0	0	0	0	0	0	0	0	0	0	0	0	0	0	0
2012	22	3073	2806	672	267	386	0.15	0	13.12	33.31	33.32	17.38	13688	2	0	0	0	0	0	0	0	0	0	0	0	0	0	0	0	2	0	0	0	0	0	0	0	0	0	0	0	0	0	0	0	0	0	0	0
2013	22	4413.49	3909.56	778.28	511.21	382.26	0.17	787	11.34	33.12	30.82	14.61	15780	2	0	0	0	0	0	0	0	0	0	0	0	0	0	0	0	2	0	0	0	0	0	0	0	0	0	0	0	0	0	0	0	0	0	0	0
2014	22	5636.98	4993.8	914.66	649.69	459.33	0.15	743	10.54	41.2	40.5	12.01	17643	2	0	0	0	0	0	0	0	0	0	0	0	0	0	0	0	2	0	0	0	0	0	0	0	0	0	0	0	0	0	0	0	0	0	0	0
2015	22	5045.02	4684.08	725.47	363.3	271.99	0.11	673	11.49	67.93	42.18	5.5	27284	2	0	0	0	0	0	0	0	0	0	0	0	0	0	0	0	2	0	0	0	0	0	0	0	0	0	0	0	0	0	0	0	0	0	0	0
2016	22	4709.67	4458.53	968.24	261.33	151.78	0.09	648	12.25	51.1	40.07	3.07	32225	2	0	0	0	0	0	0	0	0	0	0	0	0	0	0	0	2	0	0	0	0	0	0	0	0	0	0	0	0	0	0	0	0	0	0	0
2017	22	5252.22	4920.49	1219.75	332.26	183.43	0.1	346	14.19	52.1	29.63	4.28	27891	2	0	0	0	0	0	0	0	0	0	0	0	0	0	0	0	2	0	0	0	0	0	0	0	0	0	0	0	0	0	0	0	0	0	0	0
2018	22	5739.17	5367.94	1225.9	374.11	205.15	0.05	303	13.42	52.69	31.18	5.36	18799	2	0	0	0	0	0	0	0	0	0	0	0	0	0	0	0	2	0	0	0	0	0	0	0	0	0	0	0	0	0	0	0	0	0	0	0
2019	22	5694.09	5386.61	1078.37	216.08	242.84	0.1	302	12.32	50.76	31.77	5.92	22733	2	0	0	0	0	0	0	0	0	0	0	0	0	0	0	0	2	0	0	0	0	0	0	0	0	0	0	0	0	0	0	0	0	0	0	0
2020	22	5692.5	5222.91	923.04	424.98	315.62	0.07	1136	15.61	64.22	35.17	7.2	22171	2	0	0	0	0	0	0	0	0	0	0	0	0	0	0	0	1	0	0	0	0	0	0	0	0	0	0	0	0	0	0	0	0	0	0	0
2021	22	5175.62	4763.42	752.19	413.35	320.32	0.07	820	15.11	63.29	35.53	6.77	28311	1	0	0	0	0	0	0	0	0	0	0	0	0	0	0	0	1	0	0	0	0	0	0	0	0	0	0	0	0	0	0	0	0	0	0	0
2015	23	2522.09	2624.54	248.46	-98.13	-97	0.06	2008	9.12	70.07	31.8	0	37357	2	0	0	0	0	0	0	0	0	0	0	0	0	0	0	0	2	0	0	0	0	0	0	0	0	0	0	0	0	0	0	0	0	0	0	0
2016	23	2640.21	3094.19	399.41	-448.4	-447.03	0.05	1949	5.54	51.75	49.41	-23.26	38758	0	0	0	0	0	0	0	0	0	0	0	0	0	0	0	0	0	0	0	0	0	0	0	0	0	0	0	0	0	0	0	0	0	0	0	0
2017	23	3234.45	3241.58	522.63	13.09	13.66	0.05	1676	4.8	50.23	48.51	0.51	37256	1	0	0	0	0	0	0	0	0	0	0	0	0	0	0	0	0	0	0	0	0	0	0	0	0	0	1	0	0	0	0	0	0	0	0	0
2018	23	3547.01	3513.91	736.96	31.29	34.27	0.03	1676	3.62	49.87	45.6	1.3	38638	4	0	0	0	0	0	0	0	0	0	0	0	0	0	0	0	0	0	0	0	0	0	0	0	0	0	0	0	0	0	0	0	0	0	0	0
2019	23	4393.99	4351.6	895.12	42.7	43.16	0.07	1850	4.04	45.4	41.7	1.6	39251	1	0	0	0	0	0	0	0	0	0	0	0	0	0	0	0	0	0	0	0	0	0	0	0	0	0	0	0	0	0	0	0	0	0	0	0
2020	23	5422.91	5331.88	926.74	91.67	61.38	0.07	9458	5.05	55.46	42.05	2.15	21860	1	0	0	0	0	0	0	0	0	0	0	0	0	0	0	0	0	0	0	0	0	0	0	0	0	0	0	0	0	0	0	0	0	0	0	1
2021	23	6094.11	6580.42	1013.41	-487.22	-495.5	0.07	6694	5.29	63.47	34.8	-18.79	36683	7	0	0	0	0	0	0	0	0	0	0	0	0	0	0	0	0	1	0	0	0	0	0	0	0	0	0	0	0	0	0	0	0	0	0	1
2020	24	18776.8	18112.8	696.68	663.08	613.61	0.21	237	2.79	2.38	9.86	0	25057	0	0	0	0	0	0	0	0	0	0	0	0	0	0	0	0	0	0	0	0	0	0	0	0	0	0	0	0	0	0	0	0	0	0	0	0
2021	24	20840	19933.3	951.42	906.99	830.87	0.22	225	2.91	2.33	8.3	11.38	43175	2	0	0	0	0	0	0	0	0	0	0	2	0	0	0	0	0	0	0	0	0	0	0	0	0	0	0	0	0	0	0	0	0	0	0	0
2010	25	2235.9	2396.22	212.44	-161.17	-160.58	0.1	0	0.27	1.7	22.38	-30.73	20583	0	0	0	0	0	0	0	0	0	0	0	0	0	0	0	0	0	0	0	0	0	0	0	0	0	0	0	0	0	0	0	0	0	0	0	0
2011	25	2427.02	2622.52	194.9	-194.97	-194.97	0.09	0	0.49	2.61	8.75	-26.42	26197	0	0	0	0	0	0	0	0	0	0	0	0	0	0	0	0	0	0	0	0	0	0	0	0	0	0	0	0	0	0	0	0	0	0	0	0
2012	25	-834.33	-622.42	282.81	-209.29	-209.29	0.08	0	160.98	3.04	3.13	-44.68	21102	0	0	0	0	0	0	0	0	0	0	0	0	0	0	0	0	0	0	0	0	0	0	0	0	0	0	0	0	0	0	0	0	0	0	0	0
2013	25	5601.44	6206.32	387.14	-594.21	-483.68	0.09	12178	-69.5	3.59	-0.53	-345.05	22300	0	0	0	0	0	0	0	0	0	0	0	0	0	0	0	0	0	0	0	0	0	0	0	0	0	0	0	0	0	0	0	0	0	0	0	0
2014	25	3067.21	3298.47	172.9	-225.3	-201.43	0.05	16592	2.65	23.59	10.87	-14.46	26531	1	0	0	0	0	0	0	0	0	0	0	0	0	0	0	0	0	0	0	0	0	0	0	0	0	0	0	0	0	0	0	0	0	0	0	0
2015	25	3278.59	3048.54	166.37	231.65	183.1	0.03	11554	2.54	89.41	13.24	6.12	28648	0	0	0	0	0	0	0	0	0	0	0	0	0	0	0	0	0	0	0	0	0	0	0	0	0	0	0	0	0	0	0	0	0	0	0	0
2016	25	4474.45	5112.36	364.78	-638.97	-492.14	0.05	14099	1.4	42.84	20.99	-9.92	28908	0	0	0	0	0	0	0	0	0	0	0	0	0	0	0	0	0	0	0	0	0	0	0	0	0	0	0	0	0	0	0	0	0	0	0	0
2017	25	13374.8	14251.4	1200.07	-876.83	-759.28	0.2	16526	0.54	6.89	17.18	-11.75	36249	1	0	0	0	0	0	0	0	0	0	0	0	0	0	0	0	1	0	0	0	0	0	0	0	0	0	0	0	0	0	0	0	0	0	0	0
2018	25	7120.45	7080.24		42.95	36.51	0.06	13475	26.95	7.26	15.04	0.68	34742	0	0	0	0	0	0	0	0	0	0	0	0	0	0	0	0	0	0	0	0	0	0	0	0	0	0	0	0	0	0	0	0	0	0	0	0
2019	25	20448	20346.2	5643.78	101.81	74.83	0.31	14323	9.24	4.79	11.67	1.26	35198	1	0	0	0	0	0	0	0	0	0	0	0	0	0	0	0	1	0	0	0	0	0	0	0	0	0	0	0	0	0	0	0	0	0	0	0
2020	25	48545.9	48445.2	7759.41	97.52	75.46	0.6	11769	0.89	3.13	6.84	1.11	34818	3	0	0	0	0	0	0	0	0	0	0	0	0	0	0	0	1	0	0	0	0	0	0	0	0	0	0	0	0	0	0	0	0	0	0	0
2021	25	47924.7	47826.3	9806.22	57.02	101.8	0.63	7176	12.34	2.92	4.1	1.54	16588	4	0	0	0	0	0	0	0	0	0	0	0	0	0	0	0	1	0	0	0	0	0	0	0	0	0	0	0	1	0	0	0	0	0	0	0
2010	26	4233.32	4440.46	162.33	-206.42	-208.56	0.19	0	1.4	2.09	21.58	-15.15	12789	1	0	0	0	0	0	0	0	0	0	0	0	0	0	0	0	0	0	0	0	0	0	0	0	0	0	0	0	0	0	0	0	0	0	0	0
2011	26	3990.04	4301.5	306.73	-307.96	-307.96	0.14	0	3.95	4.7	10.68	-15.09	13179	1	0	0	0	0	0	0	0	0	0	0	0	0	0	0	0	0	0	0	0	0	0	0	0	0	0	0	0	0	0	0	0	0	0	0	0
2012	26	4726.85	5163.38	395.72	-430.59	-430.59	0.15	0	5.08	8.51	10.31	-20.14	26988	0	0	0	0	0	0	0	0	0	0	0	0	0	0	0	0	0	0	0	0	0	0	0	0	0	0	0	0	0	0	0	0	0	0	0	0
2013	26	4490.16	4420.12	294.62	32.7	10.91	0.1	1088	6.52	16.62	8.08	0.48	45495	1	0	0	0	0	0	0	0	0	0	0	0	0	0	0	0	0	0	0	0	0	0	0	0	0	0	0	0	0	0	0	0	0	0	0	0
2014	26	4023.53	3920.43	191.22	74.93	41.44	0.07	1039	11.18	48.59	7.9	1.33	51010	1	0	0	0	0	0	0	0	0	0	0	0	0	0	0	0	0	0	0	0	0	0	0	0	0	0	0	0	0	0	0	0	0	0	0	0
2015	26	5600.63	5204.04	200.21	389.71	326.02	0.07	510	4.64	97.25	8.39	7.21	49875	1	0	0	0	0	0	0	0	0	0	0	0	0	0	0	0	0	0	0	0	0	0	0	0	0	0	0	0	0	0	0	0	0	0	0	0
2016	26	6772.17	6610.03	423.81	166.02	123.44	0.09	585	2.86	46.8	8.59	2.65	44391	1	0	0	0	0	0	0	0	0	0	0	0	0	0	0	0	1	0	0	0	0	0	0	0	0	0	0	0	0	0	0	0	0	0	0	0
2017	26	8287.12	8240.89	655.57	30.55	20.68	0.12	514	2.33	33.4	9.96	0.49	44977	0	0	0	0	0	0	0	0	0	0	0	0	0	0	0	0	0	0	0	0	0	0	0	0	0	0	0	0	0	0	0	0	0	0	0	0
2018	26	11573	11514.7	1039.53	43.01	30.07	0.08	505	1.53	17.13	9.11	0.72	43050	0	0	0	0	0	0	0	0	0	0	0	0	0	0	0	0	0	0	0	0	0	0	0	0	0	0	0	0	0	0	0	0	0	0	0	0
2019	26	13598.1	13429.7	1534.62	107.67	83.04	0.17	489	1.68	11.42	9.5	1.77	241462	0	0	0	0	0	0	0	0	0	0	0	0	0	0	0	0	0	0	0	0	0	0	0	0	0	0	0	0	0	0	0	0	0	0	0	0
2020	26	16568.2	16411.3	2164.91	116.99	123.08	0.18	446	1.35	12.79	7.81	2.47	45956	0	0	0	0	0	0	0	0	0	0	0	0	0	0	0	0	0	0	0	0	0	0	0	0	0	0	0	0	0	0	0	0	0	0	0	0
2021	26	17901.6	17692.7	2724.18	176.3	149.71	0.18	425	1.94	12.74	7.19	2.89	48709	3	0	0	0	0	0	0	0	0	0	0	0	0	0	0	0	0	0	0	0	0	0	0	0	0	0	2	0	0	0	0	0	0	0	0	0
2010	27	2200.67	2183.83	217.11	14.3	14.3	0.15	0	58.56	2.15	2.63	2.73	28624	0	0	0	0	0	0	0	0	0	0	0	0	0	0	0	0	0	0	0	0	0	0	0	0	0	0	0	0	0	0	0	0	0	0	0	0
2011	27	3748.57	3996.17	253.94	-247.63	-247.63	0.12	0	5.44	8.54	-0.41	-130.57	23753	0	0	0	0	0	0	0	0	0	0	0	0	0	0	0	0	0	0	0	0	0	0	0	0	0	0	0	0	0	0	0	0	0	0	0	0
2012	27	4553.23	5329.57	274.98	-776.68	-776.68	0.15	0	3.87	31.76	8.46	-81.5	26824	0	0	0	0	0	0	0	0	0	0	0	0	0	0	0	0	0	0	0	0	0	0	0	0	0	0	0	0	0	0	0	0	0	0	0	0
2013	27	1930.08	2248.34	373.03	-319.85	-319.85	0.24	12440	90.04	30.45	4.75	-17.69	23901	0	0	0	0	0	0	0	0	0	0	0	0	0	0	0	0	0	0	0	0	0	0	0	0	0	0	0	0	0	0	0	0	0	0	0	0
2014	27	5554.3	5517.82	537.65	31.62	31.62	0.29	3970	64.49	14.86	3.67	1.84	27895	0	0	0	0	0	0	0	0	0	0	0	0	0	0	0	0	0	0	0	0	0	0	0	0	0	0	0	0	0	0	0	0	0	0	0	0
2015	27	214	-8.37	767.65			0.34	4320	117.87	13.12	3.11	0	23693	0	0	0	0	0	0	0	0	0	0	0	0	0	0	0	0	0	0	0	0	0	0	0	0	0	0	0	0	0	0	0	0	0	0	0	0
2016	27	5363.44	5362.63	995.23	18	18	0.33	3993	89.34	10.19	6.24	0.48	29009	0	0	0	0	0	0	0	0	0	0	0	0	0	0	0	0	0	0	0	0	0	0	0	0	0	0	0	0	0	0	0	0	0	0	0	0
2017	27	25723.8	25608.6	1627.77	111.07		0.41	3592	10.24	12.11	5.12	0	24842	0	0	0	0	0	0	0	0	0	0	0	0	0	0	0	0	0	0	0	0	0	0	0	0	0	0	0	0	0	0	0	0	0	0	0	0
2018	27	19907.5	19689.2	1589.07	234.56	139.39	0.14	32436	9.58	27.71	5.93	2.79	27561	0	0	0	0	0	0	0	0	0	0	0	0	0	0	0	0	0	0	0	0	0	0	0	0	0	0	0	0	0	0	0	0	0	0	0	0
2019	27	27010	26892.7	1736.49	124.54	332.25	0.34	2976	0.98	21.96	7.85	5.57	28312	1	0	0	0	0	0	0	0	0	0	0	0	0	0	0	0	0	0	0	0	0	0	0	0	0	0	0	0	0	0	0	0	0	0	0	0
2020	27	31375.5	31192.1	1800.32	185.81	267.61	0.35	2814	0.85	15.88	7.14	3.6	28777	1	0	0	0	0	0	0	0	0	0	0	0	0	0	0	0	0	0	0	0	0	0	0	0	0	0	0	0	0	0	0	0	0	0	0	0
2021	27	34949.4	34658.6	1857	304.35	315.11	0.38	709	0.83	15.08	7.24	3.69	39287	3	0	0	0	0	0	0	0	0	0	0	0	0	0	0	0	0	0	0	0	0	0	0	0	0	0	1	0	0	0	0	0	0	0	0	1
2010	28	301.71	387.53	70.07	-85.7	-85.7	0.02	0	8.34	39.93	29.38	-49.2	23767	0	0	0	0	0	0	0	0	0	0	0	0	0	0	0	0	0	0	0	0	0	0	0	0	0	0	0	0	0	0	0	0	0	0	0	0
2011	28	423.84	529.59	95.15	-105.33	-105.33	0.02	0	9.2	44.16	33.44	-60.38	25451	0	0	0	0	0	0	0	0	0	0	0	0	0	0	0	0	0	0	0	0	0	0	0	0	0	0	0	0	0	0	0	0	0	0	0	0
2012	28	617.96	773.33	177.71	-154.65	-154.65	0.03	0	8.12	52.93	49.87	-41.45	26089	0	0	0	0	0	0	0	0	0	0	0	0	0	0	0	0	0	0	0	0	0	0	0	0	0	0	0	0	0	0	0	0	0	0	0	0
2013	28	726.77	977.89	222.13	-244.5	-244.5	0.03	307	6.07	55.77	32.25	-55.92	23754	0	0	0	0	0	0	0	0	0	0	0	0	0	0	0	0	0	0	0	0	0	0	0	0	0	0	0	0	0	0	0	0	0	0	0	0
2014	28	839.55	1015.88	210.65	-176.52	-176.52	0.02	322	4.99	65	42.73	-43.26	24039	0	0	0	0	0	0	0	0	0	0	0	0	0	0	0	0	0	0	0	0	0	0	0	0	0	0	0	0	0	0	0	0	0	0	0	0
2015	28	863.75	1023.79	223.36	-158.73	-158.73	0.02	348	4.55	55.87	31.76	-38.16	24318	0	0	0	0	0	0	0	0	0	0	0	0	0	0	0	0	0	0	0	0	0	0	0	0	0	0	0	0	0	0	0	0	0	0	0	0
2016	28	1153.58	1295.6	316.25	-139.94	-139.94	0.02	408	3.21	51.07	26.07	-42.19	24683	0	0	0	0	0	0	0	0	0	0	0	0	0	0	0	0	0	0	0	0	0	0	0	0	0	0	0	0	0	0	0	0	0	0	0	0
2017	28	1488.39	1587.72	380.07	-98.06	-98.06	0.03	476	2.92	59.58	24.14	-33.64	25966	0	0	0	0	0	0	0	0	0	0	0	0	0	0	0	0	0	0	0	0	0	0	0	0	0	0	0	0	0	0	0	0	0	0	0	0
2018	28	1854.33	1918.72	456.08	-65.64		0.02	543	2.58	53.63	23.83	0	27135	0	0	0	0	0	0	0	0	0	0	0	0	0	0	0	0	0	0	0	0	0	0	0	0	0	0	0	0	0	0	0	0	0	0	0	0
2019	28	2148.5	2190.37	355.23	-41.95	-41.95	0.03	531	2.66	52.78	25.7	-9.96	27494	0	0	0	0	0	0	0	0	0	0	0	0	0	0	0	0	0	0	0	0	0	0	0	0	0	0	0	0	0	0	0	0	0	0	0	0
2020	28	2306.85	2268.81	372.46	38.03	38.03	0.03	580	3.18	51.47	28.73	7.25	5936	1	0	0	0	0	0	0	0	0	0	0	0	0	0	0	0	0	0	0	0	0	0	0	0	0	0	0	0	0	0	0	0	0	0	0	0
2021	28	2341.52	2448.15	443.72	-106.06	-106.06	0.03	591	2.82	46.9	22.51	-18.6	37311	2	0	0	0	0	0	0	0	0	0	0	0	0	0	0	0	0	0	0	0	0	0	0	0	0	0	0	0	0	0	1	0	0	0	0	0
2010	29	456.81	493.46	31.34	-37.01	-38.03	0.02	0	2.24	31.44	27.22	-13.75	7277	0	0	0	0	0	0	0	0	0	0	0	0	0	0	0	0	0	0	0	0	0	0	0	0	0	0	0	0	0	0	0	0	0	0	0	0
2011	29	526.18	520.76	25.96	4.05	1.55	0.02	0	2.63	18.02	40.45	0.25	14418	0	0	0	0	0	0	0	0	0	0	0	0	0	0	0	0	0	0	0	0	0	0	0	0	0	0	0	0	0	0	0	0	0	0	0	0
2012	29	593.53	701.59	32.47	-107.39	-107.39	0.02	0	2.39	15.53	33.26	-13.03	14307	0	0	0	0	0	0	0	0	0	0	0	0	0	0	0	0	0	0	0	0	0	0	0	0	0	0	0	0	0	0	0	0	0	0	0	0
2013	29	724.67	787.79	54.88	-65.49	-65.49	0.02	33	3.37	8.86	24.88	-8.68	16245	0	0	0	0	0	0	0	0	0	0	0	0	0	0	0	0	0	0	0	0	0	0	0	0	0	0	0	0	0	0	0	0	0	0	0	0
2014	29	937.7	969.28	93.54	-37.87	-37.87	0.02	768	4.32	9.06	21.99	-4.45	19396	0	0	0	0	0	0	0	0	0	0	0	0	0	0	0	0	0	0	0	0	0	0	0	0	0	0	0	0	0	0	0	0	0	0	0	0
2015	29	1125.31	1158.2	128.57	-36.13	-36.13	0.02	934	4.81	9.69	24.45	-2.98	19631	0	0	0	0	0	0	0	0	0	0	0	0	0	0	0	0	0	0	0	0	0	0	0	0	0	0	0	0	0	0	0	0	0	0	0	0
2016	29	1863.39	1972.97	165.78	-114.26	-114.26	0.03	988	2.85	6.97	15.81	-8.63	20474	0	0	0	0	0	0	0	0	0	0	0	0	0	0	0	0	0	0	0	0	0	0	0	0	0	0	0	0	0	0	0	0	0	0	0	0
2017	29	2380.72	2468.84	204.32	-87.83	35.41	0.03	976	3.58	11.62	14.34	2.88	30534	1	0	0	0	0	0	0	0	0	0	0	0	0	0	0	0	0	0	0	0	0	0	0	0	0	0	1	0	0	0	0	0	0	0	0	0
2018	29	2521.67	2457.26	276.79	59.72	38.16	0.02	900	3.8	15.03	12.74	3.13	35332	0	0	0	0	0	0	0	0	0	0	0	0	0	0	0	0	0	0	0	0	0	0	0	0	0	0	0	0	0	0	0	0	0	0	0	0
2019	29	3357.49	3350.24	466.07	2.25	8.57	0.04	936	2.92	10.93	20.98	0.5	38495	0	0	0	0	0	0	0	0	0	0	0	0	0	0	0	0	0	0	0	0	0	0	0	0	0	0	0	0	0	0	0	0	0	0	0	0
2020	29						0	499	0	0	0	0	7935	0	0	0	0	0	0	0	0	0	0	0	0	0	0	0	0	0	0	0	0	0	0	0	0	0	0	0	0	0	0	0	0	0	0	0	0
2021	29	4341.89	4124.72	661.42	200.76	155.98	0.05	6483	3.56	9.29	10.31	10.86	19215	2	0	0	0	0	0	0	0	0	0	0	0	0	0	0	0	1	0	0	0	0	0	0	0	0	0	0	0	0	0	0	1	0	0	0	0
2010	30	177.12	212.61	15.1	-35.52	-35.51	0.01	0	10.98	63.21	64.69	-9.36	19838	0	0	0	0	0	0	0	0	0	0	0	0	0	0	0	0	0	0	0	0	0	0	0	0	0	0	0	0	0	0	0	0	0	0	0	0
2011	30	164.47	214.87	21.15	-49.69	-48.22	0.01	0	4.47	42.34	55.02	-14.26	22356	0	0	0	0	0	0	0	0	0	0	0	0	0	0	0	0	0	0	0	0	0	0	0	0	0	0	0	0	0	0	0	0	0	0	0	0
2012	30	354.36	381.37	35.87	-25.28	-26.49	0.01	0	3.12	47.17	45.89	-8.79	23244	1	0	0	0	0	0	0	0	0	0	0	0	0	0	0	0	1	0	0	0	0	0	0	0	0	0	0	0	0	0	0	0	0	0	0	0
2013	30	453.8	456.43	47.77	1.38	4.46	0.02	160	1.75	47.62	42.22	1.51	22535	0	0	0	0	0	0	0	0	0	0	0	0	0	0	0	0	0	0	0	0	0	0	0	0	0	0	0	0	0	0	0	0	0	0	0	0
2014	30	589.65	561.12	73.63	31.62	25.27	0.01	165	2.46	48.17	41.41	7.91	25373	1	0	0	0	0	0	0	0	0	0	0	0	0	0	0	0	1	0	0	0	0	0	0	0	0	0	0	0	0	0	0	0	0	0	0	0
2015	30	704.21	685.44	99.77	22.21	24.96	0.02	182	1.92	0	34.09	7.26	27196	2	0	0	0	0	0	0	0	0	0	0	0	0	0	0	0	1	0	0	0	0	0	0	0	0	0	0	0	0	0	0	0	0	0	0	0
2016	30	936.25	931.97	143.22	10.24	10.59	0.02	181	1.73	39.28	60.49	1.38	17482	3	0	0	0	0	0	0	0	0	0	0	0	0	0	0	0	2	0	0	0	0	0	0	0	0	0	0	0	0	0	0	0	0	0	0	0
2017	30	1519.46	1509.4	323.11	12.67	9.62	0.03	237	2.06	36.86	46.4	0.81	18344	3	0	0	0	0	0	0	0	0	0	0	0	0	0	0	0	2	0	0	0	0	0	0	0	0	0	0	0	0	0	0	0	0	0	0	0
2018	30	2106.98	2089.17	422.93	19.54	7.52	0.02	554	5.04	42.08	34.6	0.63	15681	1	0	0	0	0	0	0	0	0	0	0	0	0	0	0	0	1	0	0	0	0	0	0	0	0	0	0	0	0	0	0	0	0	0	0	0
2019	30	2533.65	2761.67	327.17	-228.31	-216.1	0.04	2254	2.62	55.16	25.75	-19.88	19557	2	0	0	0	0	0	0	0	0	0	0	0	0	0	0	0	2	0	0	0	0	0	0	0	0	0	0	0	0	0	0	0	0	0	0	0
2020	30	2920.37	2914.97	493.1	5.22	10.02	0.04	3411	2.92	50.57	21.57	1.02	22695	3	0	0	0	0	0	0	0	0	0	0	0	0	0	0	0	2	0	0	0	0	0	0	0	0	0	0	0	0	0	0	0	0	0	0	0
2021	30	3287.39	3270.62	464.77	16.84	14.82	0.04	3704	2.51	59.07	23.19	1.5	32064	8	0	0	0	0	0	0	0	0	0	0	0	0	0	0	0	2	0	0	0	0	0	0	0	0	0	0	0	0	0	0	0	0	0	0	0
2010	31	5068.02	4566.46	386.7	537.66	417.87	0.19	0	0.96	35.54	8.15	24.6	21379	0	0	0	0	0	0	0	0	0	0	0	0	0	0	0	0	0	0	0	0	0	0	0	0	0	0	0	0	0	0	0	0	0	0	0	0
2011	31	4789.99	4477.62	483.69	327.74	268.18	0.2	0	1.53	42.43	35.86	9.53	19323	0	0	0	0	0	0	0	0	0	0	0	0	0	0	0	0	0	0	0	0	0	0	0	0	0	0	0	0	0	0	0	0	0	0	0	0
2012	31	6040.55	5830.44	578.72	230.06	151.66	0.21	0	1.64	49.74	37.1	3.7	20653	0	0	0	0	0	0	0	0	0	0	0	0	0	0	0	0	0	0	0	0	0	0	0	0	0	0	0	0	0	0	0	0	0	0	0	0
2013	31	6701.13	6475.76	671	227.16	206.73	0.22	4283	1.37	49.23	36.76	4.83	30854	0	0	0	0	0	0	0	0	0	0	0	0	0	0	0	0	0	0	0	0	0	0	0	0	0	0	0	0	0	0	0	0	0	0	0	0
2014	31	8109.27	7668.89	849.19	441.22	331.48	0.21	4568	1.28	47.51	35.9	7.07	33674	0	0	0	0	0	0	0	0	0	0	0	0	0	0	0	0	0	0	0	0	0	0	0	0	0	0	0	0	0	0	0	0	0	0	0	0
2015	31	9688.84	8668.65	1010.31	1022.54	762.53	0.21	5134	1.58	47.72	35.18	15.46	36302	2	0	0	0	0	0	0	0	0	0	0	0	0	0	0	0	2	0	0	0	0	0	0	0	0	0	0	0	0	0	0	0	0	0	0	0
2016	31	10586.2	10198.4	1316.13	435.46	291.63	0.18	5788	1.38	45.1	34.47	5.96	38568	3	0	0	0	0	0	0	0	0	0	0	0	0	0	0	0	3	0	0	0	0	0	0	0	0	0	0	0	0	0	0	0	0	0	0	0
2017	31	11539	11453.9	1636.97	85.01	41.82	0.2	6183	4.5	46.8	33.04	0.83	38120	3	0	0	0	0	0	0	0	0	0	0	0	0	0	0	0	3	0	0	0	0	0	0	0	0	0	0	0	0	0	0	0	0	0	0	0
2018	31	12410.2	12651.7	1987.26	-246.17	-232.12	0.1	6074	4.53	56.97	30.35	-4.56	26185	4	0	0	0	0	0	0	0	0	0	0	0	0	0	0	0	3	0	0	0	0	0	0	0	0	0	0	0	0	0	0	0	0	0	0	0
2019	31	210.98	162.59		47.63	32.13	0	0	0	0	27.21	0.64	31272	3	0	0	0	0	0	0	0	0	0	0	0	0	0	0	0	3	0	0	0	0	0	0	0	0	0	0	0	0	0	0	0	0	0	0	0
2020	31	15122.6	15118	2205.32	5.26	12.64	0.2	5669	1.76	51.36	24.42	0.25	49718	6	1	0	0	0	0	0	0	0	0	0	0	0	0	0	0	4	0	0	0	0	0	0	0	0	0	0	0	0	0	0	0	0	0	0	0
2021	31	16545	16436	2065.33	105.31	96.13	0.2	534	1.18	58.86	21.81	1.89	23491	9	0	0	0	0	0	0	0	0	0	0	0	0	0	0	0	4	0	0	0	0	0	0	0	0	0	3	0	0	0	0	0	0	0	0	0
2010	32	5643.18	5776.4	301.56	-134.22	-146.66	0.24	0	0.69	0.97	10.73	-13.35	18411	0	0	0	0	0	0	0	0	0	0	0	0	0	0	0	0	0	0	0	0	0	0	0	0	0	0	0	0	0	0	0	0	0	0	0	0
2011	32	3572.99	3889.07	293.68	-316.3	-316.3	0.12	0	1.88	3.15	8.02	-22.59	16155	0	0	0	0	0	0	0	0	0	0	0	0	0	0	0	0	0	0	0	0	0	0	0	0	0	0	0	0	0	0	0	0	0	0	0	0
2012	32	3563.21	3778.91	315.16	-215.45	-215.45	0.11	0	2.32	4.75	7.23	-15	21470	0	0	0	0	0	0	0	0	0	0	0	0	0	0	0	0	0	0	0	0	0	0	0	0	0	0	0	0	0	0	0	0	0	0	0	0
2013	32	3696.96	3769.43	318.31	-72.27	-72.27	0.1	1426	2.62	6.13	7.73	-4.98	21630	0	0	0	0	0	0	0	0	0	0	0	0	0	0	0	0	0	0	0	0	0	0	0	0	0	0	0	0	0	0	0	0	0	0	0	0
2014	32	3572.08	3495.77	343.77	76.12	76.12	0.07	1155	3.15	69.42	10.03	4.56	21994	0	0	0	0	0	0	0	0	0	0	0	0	0	0	0	0	0	0	0	0	0	0	0	0	0	0	0	0	0	0	0	0	0	0	0	0
2015	32	4210.65	3879.8	501.23	310.26	320.22	0.07	1041	2.96	118.63	11.11	15.75	22354	0	0	0	0	0	0	0	0	0	0	0	0	0	0	0	0	0	0	0	0	0	0	0	0	0	0	0	0	0	0	0	0	0	0	0	0
2016	32	4091.15	4029.95	767.67	66.3	70.6	0.06	930	3.09	43.33	12.42	3.21	23416	4	0	0	0	0	0	0	0	0	0	0	0	0	0	0	0	0	0	0	0	0	0	0	0	0	0	0	0	0	0	0	0	0	0	0	0
2017	32	5250.63	5217.58	1016.05	33.85	16	0.08	952	3.17	25.03	11.03	0.72	25500	4	0	0	0	0	0	0	0	0	0	0	0	0	0	0	0	0	0	0	0	0	0	0	0	0	0	0	0	0	0	0	0	0	0	0	0
2018	32	5959.04	5753.06	1157.4	204.43	129.81	0.04	896	0	17.85	12.12	4.57	25372	2	0	0	0	0	0	0	0	0	0	0	0	0	0	0	0	0	0	0	0	0	0	0	0	0	0	0	0	0	0	0	0	0	0	0	0
2019	32	7170.83	6811.98	1152.28	358.41	505.79	0.09	31637	3.72	13.37	12.47	16.02	25541	3	0	0	0	0	0	0	0	0	0	0	0	0	0	0	0	0	0	0	0	0	0	0	0	0	0	0	0	0	0	0	0	0	0	0	0
2020	32	7525.72	7126.29	800.01	415.03	411.66	0.08	39996	3.6	22.59	12.38	10.97	34872	1	0	0	0	0	0	0	0	0	0	0	0	0	0	0	0	0	0	0	0	0	0	0	0	0	0	0	0	0	0	0	0	0	0	0	0
2021	32	8363.93	8015.26	720.21	348.59	281.54	0.08	25196	3.19	21.9	12.06	6.56	82941	2	0	0	0	0	0	0	0	0	0	0	0	0	0	0	0	0	0	0	0	0	0	0	0	0	0	0	0	0	0	0	0	0	0	0	0
2013							0	0	0	0	0	0
2020	33						0	24305	0	0	0	0	30744	2	0	0	0	0	0	0	0	0	0	0	0	0	0	0	0	0	0	0	0	0	0	0	0	0	0	0	0	0	0	0	0	0	0	0	0
2021	33	53938.6	44473.5	6111.01	9467.13	8339.01	0.59	20986	0	0	0	0	28929	7	0	0	0	0	0	0	0	0	0	0	0	0	0	0	0	1	0	0	0	0	0	0	0	0	0	0	0	0	0	0	0	0	0	0	0
2013	34	1414.47	1540.61	159.78	-130.96	-160.33	0.05	1268	15.8	71.05	30.22	0	4630	1	0	0	0	0	0	0	0	0	0	0	0	0	0	0	0	0	0	0	0	0	0	0	0	0	0	0	0	0	0	0	0	0	0	0	0
2014	34	1159.35	1156.94	135.75	-38.51	34.86	0.03	253	35.81	86.49	31.32	4.33	5493	1	0	0	0	0	0	0	0	0	0	0	0	0	0	0	0	0	0	0	0	0	0	0	0	0	0	0	0	0	0	0	0	0	0	0	0
2015	34	533.14	486.82	50.64	38.24	25.34	0.01	47	35.64	88.42	36.19	3.02	30085	2	2	0	0	0	0	0	0	0	0	0	0	0	0	0	0	0	0	0	0	0	0	0	0	0	0	0	0	0	0	0	0	0	0	0	0
2016	34	301.03	262.5	44.37	111.93	82.98	0.01	32	58.09	80.54	40.07	9.29	39153	3	2	0	0	0	0	0	0	0	0	0	0	0	0	0	0	0	0	0	0	0	0	0	0	0	0	0	0	0	0	0	0	0	0	0	0
2017	34	387.62	318.11	45.81	82.97	59.7	0.01	26	55.84	24.92	33.35	6.21	35583	3	2	0	0	0	0	0	0	0	0	0	0	0	0	0	0	0	0	0	0	0	0	0	0	0	0	0	0	0	0	0	0	0	0	0	0
2018	34	381.76	317.08	47.57	68.03	50.78	0.01	24	61.98	31.85	27.54	4.87	33239	3	2	0	0	0	0	0	0	0	0	0	0	0	0	0	0	0	0	0	0	0	0	0	0	0	0	0	0	0	0	0	0	0	0	0	0
2019	34	510.16	445.53	64.73	66.04	49.18	0.02	0	57.11	32.15	24.29	4.61	32232	3	2	0	0	0	0	0	0	0	0	0	0	0	0	0	0	0	0	0	0	0	0	0	0	0	0	0	0	0	0	0	0	0	0	0	0
2020	34	544.19	492.65	66.18	53.15	40.02	0.02	25	61.41	41.97	21.54	3.6	35505	3	1	0	0	0	0	0	0	0	0	0	0	0	0	0	0	0	0	0	0	0	0	0	0	0	0	0	0	0	0	0	0	0	0	0	0
2021	34	463.84	437.31	88.49	25.99	5.38	0.01	17	62.49	44.84	19.6	0.47	42185	4	1	0	0	0	0	0	0	0	0	0	0	0	0	0	0	0	0	0	0	0	0	0	0	0	0	0	0	0	0	0	0	0	0	0	0
2015	35	1304.42	1328.45	269.93	-14.33	-14.33	0.03	514	40.41	28.49	9.13	0	21087	1	0	0	0	0	0	0	0	0	0	0	0	0	0	0	0	0	0	0	0	0	0	0	0	0	0	0	0	0	0	0	0	0	0	0	0
2016	35	4104.61	4362	498.35	-263.55	-289.09	0.03	506	-102.49	25.49	10.45	-26.21	21894	2	0	0	0	0	0	0	0	0	0	0	0	0	0	0	0	0	0	0	0	0	0	0	0	0	0	0	0	0	0	0	0	0	0	0	0
2017	35	2987.2	2817.95	983.77	170.92	4.61	0.05	2975	9.83	21.14	7.79	0.44	21797	2	0	0	0	0	0	0	0	0	0	0	0	0	0	0	0	0	0	0	0	0	0	0	0	0	0	0	0	0	0	0	0	0	0	0	0
2018	35	3958.63	3621.53	1144.56	345.73	132.57	0.03	3413	10.42	16.73	10.51	12.15	18523	0	0	0	0	0	0	0	0	0	0	0	0	0	0	0	0	0	0	0	0	0	0	0	0	0	0	0	0	0	0	0	0	0	0	0	0
2019	35	5168.38	4907.6	1192.42	253.86	258.49	0.07	0	10.68	23.79	10.66	18.39	19002	0	0	0	0	0	0	0	0	0	0	0	0	0	0	0	0	0	0	0	0	0	0	0	0	0	0	0	0	0	0	0	0	0	0	0	0
2020	35	6504.84	6271	1109.73	232.74	426.29	0.08	2995	9.45	20.95	12.47	23.09	19823	1	0	0	0	0	0	0	0	0	0	0	0	0	0	0	0	0	0	0	0	0	0	0	0	0	0	0	0	0	0	0	0	0	0	0	0
2021	35	6941.5	6716.88	1234.56	222.75	268.16	0.08	3158	9.08	18.14	13.32	10.66	54782	0	0	0	0	0	0	0	0	0	0	0	0	0	0	0	0	0	0	0	0	0	0	0	0	0	0	0	0	0	0	0	0	0	0	0	0
2010	36	149.44	194.19	8.71	-42.16	-42.54	0.01	0	0.68	0.92	49.2	-22.82	16109	2	0	0	0	0	0	0	0	0	0	0	0	0	0	0	0	0	0	0	0	0	0	0	0	0	0	1	0	0	0	0	0	0	0	0	0
2011	36			15.73	-52.16	-51.61	0.01	0	1.94	3.32	43.71	-26.12	18297	0	0	0	0	0	0	0	0	0	0	0	0	0	0	0	0	0	0	0	0	0	0	0	0	0	0	0	0	0	0	0	0	0	0	0	0
2012	36	170.39	221.24	14.54	-49.84	-49.84	0.01	0	2.57	8.13	31.39	-24.05	19532	1	0	0	0	0	0	0	0	0	0	0	0	0	0	0	0	0	0	0	0	0	0	0	0	0	0	0	0	0	0	0	0	0	0	0	0
2013	36	250.75	295.99	16.83	-44.38	-44.38	0.01	758	2.22	7.19	19.4	-27.97	19793	0	0	0	0	0	0	0	0	0	0	0	0	0	0	0	0	0	0	0	0	0	0	0	0	0	0	0	0	0	0	0	0	0	0	0	0
2014	36	359.43	400.37	28.2	-40.95	-40.95	0.01	877	2.13	10.8	24.94	-21.97	21556	0	0	0	0	0	0	0	0	0	0	0	0	0	0	0	0	0	0	0	0	0	0	0	0	0	0	0	0	0	0	0	0	0	0	0	0
2015	36	645.71	686.53	37.67	-40.91	-40.91	0.01	119	1.11	17.74	17.6	-18.43	21517	1	0	0	0	0	0	0	0	0	0	0	0	0	0	0	0	0	0	0	0	0	0	0	0	0	0	0	0	0	0	0	0	0	0	0	0
2016	36	596.39	646.39	65.88	-48.42	-48.42	0.01	141	0.9	15.57	21.72	-17.39	22293	7	0	0	0	0	0	0	0	0	0	0	0	0	0	0	0	0	0	0	0	0	0	0	0	0	0	0	0	0	0	0	0	0	0	0	0
2017	36	670.93	696.61	174.8	-25.73	-25.73	0.01	971	26.79	12.38	16.96	-7.6	22050	9	0	0	0	0	0	0	0	0	0	0	0	0	0	0	0	0	0	0	0	0	0	0	0	0	0	0	0	0	0	0	0	0	0	0	0
2018	36	684.52	695.88	80.65	-11.5		0	1056	0	15.68	16.07	0	24352	4	0	0	0	0	0	0	0	0	0	0	0	0	0	0	0	0	0	0	0	0	0	0	0	0	0	0	0	0	0	0	0	0	0	0	0
2019	36	641.35	704.24	45.52	-63.34	-63.34	0.01	72	1.41	27.45	13.86	-22.4	25870	1	0	0	0	0	0	0	0	0	0	0	0	0	0	0	0	0	0	0	0	0	0	0	0	0	0	0	0	0	0	0	0	0	0	0	0
2020	36	1054.74	1044.99	96.8	8.13	8.13	0.01	1723	0.79	6.15	15.76	2.38	25163	0	0	0	0	0	0	0	0	0	0	0	0	0	0	0	0	0	0	0	0	0	0	0	0	0	0	0	0	0	0	0	0	0	0	0	0
2021	36	824.98	801.85	59.43	30.81	30.81	0.01	1304	1.05	9.39	26.23	4.06	40207	9	0	0	0	0	0	0	0	0	0	0	0	0	0	0	0	1	0	0	0	0	1	0	0	0	0	0	0	0	0	0	0	0	0	0	0
2017	37	3312.78	3589.18	792.22	-269.9	-269.88	0.06	2574	4.81	58.29	37.16	0	38253	3	0	0	0	0	0	0	0	0	0	0	0	0	0	0	0	2	0	0	0	0	0	0	0	0	0	0	0	0	0	0	0	0	0	0	0
2018	37	3862.91	4061.05	911.93	-171.15	-171.2	0.03	2914	4.87	42.66	31.24	-8.04	10175	6	0	0	0	0	0	0	0	0	0	0	0	0	0	0	0	0	0	0	0	0	0	0	0	0	0	0	0	0	0	0	0	0	0	0	0
2019	37						0	6672	0	0	0	0	11628	9	0	0	0	0	0	0	0	0	0	0	0	0	0	0	0	0	0	0	0	0	0	0	0	0	0	0	0	0	0	0	0	0	0	0	0
2020	37	6080.58	6038.54	842.37	37.9	60.02	0.08	4051	3.97	49.71	41.16	1.9	8995	6	0	0	0	0	0	0	0	0	0	0	0	0	0	0	0	0	0	0	0	0	0	0	0	0	0	0	0	0	0	0	0	0	0	0	0
2021	37	10373.2	10266	1207.25	96.44	74.85	0.13	6210	2.94	64.13	26.87	1.72	14371	6	0	0	0	0	0	0	0	0	0	0	0	0	0	0	0	0	0	0	0	0	0	0	0	0	0	0	0	0	0	0	0	0	0	0	4
2010	38	1176.39	1118.55	12.78	57.65	46.22	0.06	0	9.34	73.87	52.3	7.24	14188	0	0	0	0	0	0	0	0	0	0	0	0	0	0	0	0	0	0	0	0	0	0	0	0	0	0	0	0	0	0	0	0	0	0	0	0
2011	38	1384.33	1302.07	19.8	81.84	64.04	0.06	0	6.49	53.53	46.59	6.43	17483	0	0	0	0	0	0	0	0	0	0	0	0	0	0	0	0	0	0	0	0	0	0	0	0	0	0	0	0	0	0	0	0	0	0	0	0
2012	38	1889.08	1786.09	24.53	102.82	80.43	0.07	0	5.28	55.08	39.4	7.53	26272	0	0	0	0	0	0	0	0	0	0	0	0	0	0	0	0	0	0	0	0	0	0	0	0	0	0	0	0	0	0	0	0	0	0	0	0
2013	38	2236.56	2103.42	37.33	134.31	111.49	0.08	942	3.2	67.48	36.35	9.82	27032	1	0	0	0	0	0	0	0	0	0	0	0	0	0	0	0	0	0	0	0	0	0	0	0	0	0	0	0	0	0	0	0	1	0	0	0
2014	38	3073.22	2695.02	63.49	379.73	316.38	0.08	1132	3.11	55.28	47.88	16.54	0	0	0	0	0	0	0	0	0	0	0	0	0	0	0	0	0	0	0	0	0	0	0	0	0	0	0	0	0	0	0	0	0	0	0	0	0
2015	38	3458.48	2923.67	77.3	534.6	403.96	0.07	1176	1.97	62.45	46.63	14.67	32180	0	0	0	0	0	0	0	0	0	0	0	0	0	0	0	0	0	0	0	0	0	0	0	0	0	0	0	0	0	0	0	0	0	0	0	0
2016	38	4325.4	4118.79	146.52	208.19	206.08	0.07	1593	1.82	91.79	47.9	7.21	33240	0	0	0	0	0	0	0	0	0	0	0	0	0	0	0	0	0	0	0	0	0	0	0	0	0	0	0	0	0	0	0	0	0	0	0	0
2017	38	4726.39	4428.03	191.16	296.48	280.11	0.08	1527	3.08	71.11	46.7	9.31	33437	0	0	0	0	0	0	0	0	0	0	0	0	0	0	0	0	0	0	0	0	0	0	0	0	0	0	0	0	0	0	0	0	0	0	0	0
2018	38	6038.64	5950.23	250.47	87.8	85.11	0.05	1493	2.5	76.78	37.82	1.61	36191	0	0	0	0	0	0	0	0	0	0	0	0	0	0	0	0	0	0	0	0	0	0	0	0	0	0	0	0	0	0	0	0	0	0	0	0
2019	38	5883.99	5703.51	181.14	178.71	174.63	0.09	1227	1.96	78.95	43.51	5.52	36409	0	0	0	0	0	0	0	0	0	0	0	0	0	0	0	0	0	0	0	0	0	0	0	0	0	0	0	0	0	0	0	0	0	0	0	0
2020	38	6670.46	6539.13	189.74	113.69	141.76	0.09	1530	2.03	87.09	41.64	4.23	44016	0	0	0	0	0	0	0	0	0	0	0	0	0	0	0	0	0	0	0	0	0	0	0	0	0	0	0	0	0	0	0	0	0	0	0	0
2021	38	7802.63	7583.4	149.74	211.5	207.18	0.11	1507	10.93	69.06	33.51	6.11	52459	1	0	0	0	0	0	0	0	0	0	0	0	0	0	0	0	1	0	0	0	0	0	0	0	0	0	0	0	0	0	0	0	0	0	0	0
2010	39	4483.53	4419.81	147.15	65.34	65.34	0.19	0	0.84	0.49	10.49	7.22	15370	0	0	0	0	0	0	0	0	0	0	0	0	0	0	0	0	0	0	0	0	0	0	0	0	0	0	0	0	0	0	0	0	0	0	0	0
2011	39	3396.25	3817.11	252.6	-395.64	-395.64	0.12	0	1.35	1.15	4.66	-47.28	14015	0	0	0	0	0	0	0	0	0	0	0	0	0	0	0	0	0	0	0	0	0	0	0	0	0	0	0	0	0	0	0	0	0	0	0	0
2012	39	4081.01	4509.74	196.42	-342.85	-342.85	0.12	0	1.32	1.69	8.58	-29.34	12774	0	0	0	0	0	0	0	0	0	0	0	0	0	0	0	0	0	0	0	0	0	0	0	0	0	0	0	0	0	0	0	0	0	0	0	0
2013	39	3526.33	3859.21	208.92	-199.78	-199.78	0.08	5086	2.32	6.33	8.46	-9.16	11797	0	0	0	0	0	0	0	0	0	0	0	0	0	0	0	0	0	0	0	0	0	0	0	0	0	0	0	0	0	0	0	0	0	0	0	0
2014	39	7795.55	6504.17	237.5	1297.99	1259.78	0.11	4680	1.5	18.67	15.68	23.55	19356	0	0	0	0	0	0	0	0	0	0	0	0	0	0	0	0	0	0	0	0	0	0	0	0	0	0	0	0	0	0	0	0	0	0	0	0
2015	39	29406.6	27749.1	930.55	1662.07	1662.07	0.56	1449	0.2	5.96	12.2	17.95	18710	0	0	0	0	0	0	0	0	0	0	0	0	0	0	0	0	0	0	0	0	0	0	0	0	0	0	0	0	0	0	0	0	0	0	0	0
2016	39	34328.9	32282	843.77	2054.57	1666.07	0.48	9971	0.21	5.97	12.07	14.06	19377	0	0	0	0	0	0	0	0	0	0	0	0	0	0	0	0	0	0	0	0	0	0	0	0	0	0	0	0	0	0	0	0	0	0	0	0
2017	39	52768.1	50001.8	1958.47	2762.15	2719.19	0.79	0	3.69	4.15	11.63	19.33	23046	1	0	0	0	0	0	0	0	0	0	0	0	0	0	0	0	0	0	0	0	0	0	0	0	0	0	0	0	0	0	0	0	0	0	0	0
2018	39	29804	27718.3	1302.76	2068.07	1905.01	0.27	12595	42.39	4.1	8.15	13.26	22193	0	0	0	0	0	0	0	0	0	0	0	0	0	0	0	0	0	0	0	0	0	0	0	0	0	0	0	0	0	0	0	0	0	0	0	0
2019	39	48748.4	46266.1	3663.42	2678.47	2164.28	0.56	4391	0.34	3.83	13.45	10.73	22546	0	0	0	0	0	0	0	0	0	0	0	0	0	0	0	0	0	0	0	0	0	0	0	0	0	0	0	0	0	0	0	0	0	0	0	0
2020	39	40232.1	39680	2429.76	496.06	296.14	0.43	3460	11.64	4.64	11.41	1.12	25201	0	0	0	0	0	0	0	0	0	0	0	0	0	0	0	0	0	0	0	0	0	0	0	0	0	0	0	0	0	0	0	0	0	0	0	0
2021	39	49583.2	49244.6	3414.85	301.45	848.77	0.49	3410	2.14	4.58	11.79	3	27881	2	0	0	0	0	0	0	0	0	0	0	0	0	0	0	0	0	0	0	0	0	0	0	0	0	0	1	0	0	0	0	0	0	0	0	0
2010	40	32.34	81.98	5.86	-47.22	-47.22	0	0	49.41	85.92	77.71	-13.88	22147	0	0	0	0	0	0	0	0	0	0	0	0	0	0	0	0	0	0	0	0	0	0	0	0	0	0	0	0	0	0	0	0	0	0	0	0
2011	40	82.93	134.1	16.03	-48.73	-48.73	0.01	0	39.75	27	60.35	-16.87	22191	0	0	0	0	0	0	0	0	0	0	0	0	0	0	0	0	0	0	0	0	0	0	0	0	0	0	0	0	0	0	0	0	0	0	0	0
2012	40	150.93	289.21	35.24	-138.22	-138.22	0.01	0	27.91	37.57	28.79	-70.9	14347	1	0	0	0	0	0	0	0	0	0	0	0	0	0	0	0	1	0	0	0	0	0	0	0	0	0	0	0	0	0	0	0	0	0	0	0
2013	40	314.18	504.4	70.03	-185.69	-185.69	0.02	374	11.96	39.54	19.74	-137.53	15580	1	0	0	0	0	0	0	0	0	0	0	0	0	0	0	0	1	0	0	0	0	0	0	0	0	0	0	0	0	0	0	0	0	0	0	0
2014	40	469.95	550.41	73.08	-71.38	-71.38	0.02	407	32.17	63.74	31.11	-34.21	18894	1	0	0	0	0	0	0	0	0	0	0	0	0	0	0	0	1	0	0	0	0	0	0	0	0	0	0	0	0	0	0	0	0	0	0	0
2015	40	514.33	661.5	102.64	-147.43	-147.43	0.02	581	10.17	58.57	7.63	-73.06	24499	0	0	0	0	0	0	0	0	0	0	0	0	0	0	0	0	0	0	0	0	0	0	0	0	0	0	0	0	0	0	0	0	0	0	0	0
2016	40	639.37	802.37	111.61	-161.88	-161.88	0.01	474	10.01	65.04	49.35	-35.14	19779	3	1	0	0	0	0	0	0	0	0	0	0	0	0	0	0	1	0	0	0	0	0	0	0	0	0	0	0	0	0	0	0	0	0	0	0
2017	40	1300.52	1395.03	105.24	-91.94	-91.94	0.02	268	5.38	66.95	48.8	-11.58	25458	5	1	0	0	0	0	0	0	0	0	0	0	0	0	0	0	0	0	0	0	0	0	0	0	0	0	0	0	0	0	0	0	0	0	0	0
2018	40	3469.96	3520.99	63.44	-50.45	-50.45	0.03	0	1.19	62.43	19.92	-7.03	26604	5	1	0	0	0	0	0	0	0	0	0	0	0	0	0	0	0	0	0	0	0	0	0	0	0	0	0	0	0	0	0	0	0	0	0	0
2019	40	4921.36	4916.73	118.91	4.74	4.74	0.07	163	1.31	61.18	43.09	0.41	27007	4	1	0	0	0	0	0	0	0	0	0	0	0	0	0	0	0	0	0	0	0	0	0	0	0	0	0	0	0	0	0	0	0	0	0	0
2020	40	5922.46	5860.03	225.7	62.49	62.49	0.08	140	2.54	62.34	40.11	3.67	28261	3	1	0	0	0	0	0	0	0	0	0	0	0	0	0	0	0	0	0	0	0	0	0	0	0	0	0	0	0	0	0	0	0	0	0	0
2021	40	4983.7	4854.07	659.07	125.92	110.94	0.06	130	4.21	76.73	42.43	6.23	61882	14	2	0	0	0	0	0	0	0	0	0	0	4	0	0	0	0	0	0	0	0	0	0	0	0	0	2	0	0	0	0	0	0	0	0	0
2010	41	36210.7	35151.9	2946.1	1060.89	949.68	1.53	0	0.83	5.64	8.21	13.71	24391	0	0	0	0	0	0	0	0	0	0	0	0	0	0	0	0	0	0	0	0	0	0	0	0	0	0	0	0	0	0	0	0	0	0	0	0
2011	41	36136.6	35610	2897.93	530.74	676.53	1.24	0	0.66	6.42	5.95	7.94	27494	0	0	0	0	0	0	0	0	0	0	0	0	0	0	0	0	0	0	0	0	0	0	0	0	0	0	0	0	0	0	0	0	0	0	0	0
2012	41	41935.3	41496.9	3225.13	444.49	702.07	1.35	0	0.43	8.36	5.98	7.8	26978	0	0	0	0	0	0	0	0	0	0	0	0	0	0	0	0	0	0	0	0	0	0	0	0	0	0	0	0	0	0	0	0	0	0	0	0
2013	41	59550.2	58434.9	5055.6	1120.4	1033.56	1.71	7316	0.47	8.02	7.9	7.82	26031	0	0	0	0	0	0	0	0	0	0	0	0	0	0	0	0	0	0	0	0	0	0	0	0	0	0	0	0	0	0	0	0	0	0	0	0
2014	41	45045.8	41462.1	6637.35	3589.7	2700.63	1.78	7827	48.95	11.35	8.08	13.61	28870	0	0	0	0	0	0	0	0	0	0	0	0	0	0	0	0	0	0	0	0	0	0	0	0	0	0	0	0	0	0	0	0	0	0	0	0
2015	41	101352	94336.7	7806.47	7076.93	5373.14	1.93	7980	0	21.34	9.57	20.22	28576	0	0	0	0	0	0	0	0	0	0	0	0	0	0	0	0	0	0	0	0	0	0	0	0	0	0	0	0	0	0	0	0	0	0	0	0
2016	41	109288	103239	10573.9	6057.25	4350	1.69	10961	1.22	16.46	8.25	15.45	36016	2	0	0	0	0	0	0	0	0	0	0	2	0	0	0	0	0	0	0	0	0	0	0	0	0	0	0	0	0	0	0	0	0	0	0	0
2017	41	131115	123011	13938.4	8126.25	5572.44	1.95	14867	1.1	14.1	8.14	18.9	40007	5	0	0	0	0	0	0	0	0	0	0	2	0	0	0	0	2	0	0	0	0	0	0	0	0	0	0	0	0	0	0	0	0	0	0	0
2018	41	138113	129611	16490	8518.49	5612.58	0.97	11124	3.03	19.05	6.76	17.49	41668	0	0	0	0	0	0	0	0	0	0	0	0	0	0	0	0	0	0	0	0	0	0	0	0	0	0	0	0	0	0	0	0	0	0	0	0
2019	41	163956	151997	14731.4	11982.2	11484	2.09	7423	2.7	13.27	8.25	28.34	43175	3	0	0	0	0	0	0	0	0	0	0	0	0	0	0	0	0	0	0	0	0	0	0	0	0	0	0	0	0	0	0	0	0	0	0	3
2020	41	182006	166704	12849.8	15421.1	13275.6	1.91	4512	2.84	13.33	8.52	23.82	48194	8	0	0	0	0	0	0	0	0	0	0	0	0	0	0	0	1	0	0	0	0	0	0	0	0	0	0	0	0	0	0	0	0	0	0	7
2021	41	190676	181859	13514.4	8953.32	9508.41	1.93	3708	1.82	13.72	6.82	16	11234	3	0	0	0	0	0	0	0	0	0	0	0	0	0	0	0	0	0	0	0	0	0	0	0	0	0	0	0	0	0	0	0	0	0	0	1
2010	42	203.59	359.06	1.5	-153.99		0	0	0	2.08	68.32	0	14713	0	0	0	0	0	0	0	0	0	0	0	0	0	0	0	0	0	0	0	0	0	0	0	0	0	0	0	0	0	0	0	0	0	0	0	0
2011	42	524.72	685.79	53.79	-160.83	-160.83	0.02	0	19.77	16.16	35.14	-26.53	19841	0	0	0	0	0	0	0	0	0	0	0	0	0	0	0	0	0	0	0	0	0	0	0	0	0	0	0	0	0	0	0	0	0	0	0	0
2012	42	900.78	1008.01	92.39	-104.61	-104.61	0.03	0	25.98	34.67	21.12	-17.43	19973	0	0	0	0	0	0	0	0	0	0	0	0	0	0	0	0	0	0	0	0	0	0	0	0	0	0	0	0	0	0	0	0	0	0	0	0
2013	42	1310.79	1349.58	130.92	-38.13	1.94	0.04	491	19.03	33.63	25.87	0.25	20669	1	0	0	0	0	0	0	0	0	0	0	0	0	0	0	0	0	0	0	0	0	0	0	0	0	0	0	0	0	0	0	0	0	0	0	0
2014	42	3077.61	3044.39	237.76	35.22	44.23	0.08	479	10.22	19.85	20.78	4.02	21400	1	0	0	0	0	0	0	0	0	0	0	0	0	0	0	0	0	0	0	0	0	0	0	0	0	0	0	0	0	0	0	0	0	0	0	0
2015	42	3690.75	3533.01	372.12	162.72	143.21	0.08	568	9.66	31.31	20.03	11.48	21616	1	0	0	0	0	0	0	0	0	0	0	0	0	0	0	0	0	0	0	0	0	0	0	0	0	0	0	0	0	0	0	0	0	0	0	0
2016	42	4303.44	4267	447.81	38.51	20.67	0.07	720	8.9	32.34	26.63	1.15	18829	3	0	0	0	0	0	0	0	0	0	0	0	0	0	0	0	0	0	0	0	0	0	0	0	0	0	0	0	0	0	0	0	0	0	0	0
2017	42						0	783	0	0	0	0	19462	2	0	0	0	0	0	0	0	0	0	0	0	0	0	0	0	0	0	0	0	0	0	0	0	0	0	0	0	0	0	0	0	0	0	0	0
2018	42	5050.35	4995.82	419.12	56.4	56.7	0.04	805	9.97	45.7	23.53	2.44	19102	2	0	0	0	0	0	0	0	0	0	0	0	0	0	0	0	0	0	0	0	0	0	0	0	0	0	0	0	0	0	0	0	0	0	0	0
2019	42	5440.69	5280.13	423.98	165.63	120.32	0.07	753	10.25	49.35	21.33	4.82	21014	2	0	0	0	0	0	0	0	0	0	0	0	0	0	0	0	0	0	0	0	0	0	0	0	0	0	0	0	0	0	0	0	0	0	0	1
2020	42	6900.29	6505.83	461.09	394.65	307.73	0.08	858	9.25	45.55	19.13	10.99	19015	2	0	0	0	0	0	0	0	0	0	0	0	0	0	0	0	0	0	0	0	0	0	0	0	0	0	0	0	0	0	0	0	0	0	0	1
2021	42	8391.97	8026.03	477.71	369.61	306.7	0.09	1171	8.2	52.65	17.27	9.58	59870	12	0	0	0	0	0	0	0	0	0	0	0	0	0	0	0	0	1	0	0	0	0	0	0	0	0	0	0	0	0	0	0	0	0	0	10
2020	43	1329.7	1161.4	48.11	169.07	151.3	0.02	186	14.87	65.75	0	0	23635	2	0	0	0	0	0	0	0	0	0	0	0	0	0	0	0	2	0	0	0	0	0	0	0	0	0	0	0	0	0	0	0	0	0	0	0
2021	43	1520.74	1446.75	46.79	74.23	83.77	0.02	61	20.43	75.77	52.27	0	60255	2	0	0	0	0	0	0	0	0	0	0	0	0	0	0	0	0	0	0	0	0	0	0	0	0	0	0	0	0	0	0	0	0	0	0	0
2010	44	4580.52	4555.02	380.52	26.27	46.37	0.25	0	13.1	43.18	12.59	5.26	13903	1	0	0	0	0	0	0	0	0	0	0	0	0	0	0	0	0	0	0	0	0	0	0	0	0	0	0	0	0	0	0	0	0	0	0	0
2011	44	5071.83	4927.66	453.65	143.87	141	0.23	0	13.26	45.18	11.93	14.67	4593	2	0	0	0	0	0	0	0	0	0	0	0	0	0	0	0	0	0	0	0	0	0	0	0	0	0	0	0	0	0	0	0	0	0	0	0
2012	44	6129.96	5930.37	675.84	202.71	194.82	0.29	0	16.48	41.78	16.43	14.15	4904	1	0	0	0	0	0	0	0	0	0	0	0	0	0	0	0	0	0	0	0	0	0	0	0	0	0	0	0	0	0	0	0	0	0	0	0
2013	44	8556.39	8288.28	1035.24	265.37	273.2	0.36	7068	15.41	43.75	22.62	10.48	5640	3	0	0	0	0	0	0	0	0	0	0	0	0	0	0	0	0	0	0	0	0	0	0	0	0	0	1	0	0	0	0	0	0	0	0	0
2014	44	11540.2	11037.8	1506.91	504.16	389.09	0.37	7983	10.91	46.72	24.51	10.31	5406	3	0	0	0	0	0	0	0	0	0	0	0	0	0	0	0	1	0	0	0	0	0	0	0	0	0	0	0	0	0	0	0	0	0	0	0
2015	44	14530.4	13652.2	2254.82	894.02	659.41	0.38	5263	12.81	46.38	25.41	13.97	29010	1	0	0	0	0	0	0	0	0	0	0	0	0	0	0	0	1	0	0	0	0	0	0	0	0	0	0	0	0	0	0	0	0	0	0	0
2016	44	16545.7	15799.3	3271.58	776.11	467.4	0.33	17044	12.55	49.49	25.17	8.37	29515	1	0	0	0	0	0	0	0	0	0	0	0	0	0	0	0	0	0	0	0	0	0	0	0	0	0	0	0	0	0	0	0	0	0	0	0
2017	44	19013.7	18333.3	4075.48	681.66	317.12	0.39	12216	15.03	42.97	23.17	5.29	19713	0	0	0	0	0	0	0	0	0	0	0	0	0	0	0	0	0	0	0	0	0	0	0	0	0	0	0	0	0	0	0	0	0	0	0	0
2018	44	21772.2	21137.5	4534.13	629.42	283.88	0.19	39515	15.86	6.49	21.67	4.69	20146	1	0	0	0	0	0	0	0	0	0	0	0	0	0	0	0	1	0	0	0	0	0	0	0	0	0	0	0	0	0	0	0	0	0	0	0
2019	44	23318.2	22967.3	4541.87	343.77	473.29	0.4	43704	12.32	45	21.65	7.23	22628	2	0	0	0	0	0	0	0	0	0	0	0	0	0	0	0	1	0	0	0	0	0	0	0	0	0	0	0	0	0	0	0	0	0	0	0
2020	44	24214.6	24208.1	5439.49	0.4	10.03	0.37	48570	15.58	47.66	19.07	0.14	19914	9	0	0	0	0	0	0	0	0	0	0	0	0	0	0	0	1	0	0	0	0	0	0	0	0	0	0	0	0	0	0	0	0	0	0	0
2021	44	26954.2	27396.5	3936.43	-447.02	-318.28	0.36	56875	8.67	62.52	17.85	-4.63	72632	12	0	0	0	0	0	0	0	0	0	0	0	0	0	0	0	1	0	0	0	0	0	0	0	0	0	5	0	0	0	0	0	0	0	0	2
2020	45	7283.07	7538.55	774.4	-253.08	-203.55	0.1	741	6.85	59.62	31.21	0	17580	1	0	0	0	0	0	0	0	0	0	0	0	0	0	0	0	1	0	0	0	0	0	0	0	0	0	0	0	0	0	0	0	0	0	0	0
2021	45	5830.26	6208.44	538.57	-365.08	-265.89	0.08	734	9.9	61.89	30.08	-8.46	22545	1	0	0	0	0	0	0	0	0	0	0	0	0	0	0	0	1	0	0	0	0	0	0	0	0	0	0	0	0	0	0	0	0	0	0	0
2015	46	104.3	73.65	9.95	30.94	30.94	0.01	41	60.86	37.99	29.9	0	21225	0	0	0	0	0	0	0	0	0	0	0	0	0	0	0	0	0	0	0	0	0	0	0	0	0	0	0	0	0	0	0	0	0	0	0	0
2016	46	150.8	190.24	19.6	-40.02	-40.02	0.01	11	57.57	24.78	24.42	-16.3	20042	0	0	0	0	0	0	0	0	0	0	0	0	0	0	0	0	0	0	0	0	0	0	0	0	0	0	0	0	0	0	0	0	0	0	0	0
2017	46	246.22	268.7	47.76	-22.49	-23.39	0.01	14	52.21	1.77	23.02	-7.3	18684	0	0	0	0	0	0	0	0	0	0	0	0	0	0	0	0	0	0	0	0	0	0	0	0	0	0	0	0	0	0	0	0	0	0	0	0
2018	46	391.5	392.29	50.65	0.1	-10.58	0.01	14	53.39	9.12	22.78	-2.52	17984	0	0	0	0	0	0	0	0	0	0	0	0	0	0	0	0	0	0	0	0	0	0	0	0	0	0	0	0	0	0	0	0	0	0	0	0
2019	46	406.39	351.43	54.96	54.33	19.19	0.01	23	59.62	11.82	20.31	3.92	18633	1	0	0	0	0	0	0	0	0	0	0	0	0	0	0	0	0	0	0	0	0	0	0	0	0	0	0	0	0	0	0	0	0	0	0	0
2020	46	454.41	472.24	74.47	-18.91	-36.92	0.01	21	54.04	16.66	17.86	-7.63	19316	0	0	0	0	0	0	0	0	0	0	0	0	0	0	0	0	0	0	0	0	0	0	0	0	0	0	0	0	0	0	0	0	0	0	0	0
2021	46	375.12	315.44	25.38	60.1	42.13	0	4	41.13	59.92	22.87	8.56	48533	0	0	0	0	0	0	0	0	0	0	0	0	0	0	0	0	0	0	0	0	0	0	0	0	0	0	0	0	0	0	0	0	0	0	0	0
2010	47	-10.13	8.83	0.1	-18.96		0	0	64.8	0	97.97	0	11998	0	0	0	0	0	0	0	0	0	0	0	0	0	0	0	0	0	0	0	0	0	0	0	0	0	0	0	0	0	0	0	0	0	0	0	0
2011	47	20.21	72.68	3.99	-48.44	-48.44	0	0	28.09	8.25	83.25	-13.57	19599	0	0	0	0	0	0	0	0	0	0	0	0	0	0	0	0	0	0	0	0	0	0	0	0	0	0	0	0	0	0	0	0	0	0	0	0
2012	47	103.57	185.22	15	-80.64	-80.64	0.01	0	25.91	25.28	46.23	-27.58	147261	0	0	0	0	0	0	0	0	0	0	0	0	0	0	0	0	0	0	0	0	0	0	0	0	0	0	0	0	0	0	0	0	0	0	0	0
2013	47	246.07	368.75	39.4	-121.66	-121.66	0.01	640	17.4	33.7	36.15	-50.43	156038	0	0	0	0	0	0	0	0	0	0	0	0	0	0	0	0	0	0	0	0	0	0	0	0	0	0	0	0	0	0	0	0	0	0	0	0
2014	47	483.99	604.34	96.67	-118.74	-118.74	0.02	838	14.7	36.94	32.55	-43.81	25593	0	0	0	0	0	0	0	0	0	0	0	0	0	0	0	0	0	0	0	0	0	0	0	0	0	0	0	0	0	0	0	0	0	0	0	0
2015	47	709.61	833.91	135.62	-121.38	-121.38	0.02	925	16.35	46.66	38.13	-30.23	26545	0	0	0	0	0	0	0	0	0	0	0	0	0	0	0	0	0	0	0	0	0	0	0	0	0	0	0	0	0	0	0	0	0	0	0	0
2016	47	872.45	1019.67	204.87	-143.99		0.02	962	11.97	56.53	22.76	0	29694	0	0	0	0	0	0	0	0	0	0	0	0	0	0	0	0	0	0	0	0	0	0	0	0	0	0	0	0	0	0	0	0	0	0	0	0
2017	47	928.22	1037.16	217.12	-109.15	-109.15	0.02	251	15.51	53.54	15.66	-38.94	28088	0	0	0	0	0	0	0	0	0	0	0	0	0	0	0	0	0	0	0	0	0	0	0	0	0	0	0	0	0	0	0	0	0	0	0	0
2018	47	863.56	894.3	182.13	-32.81		0.01	229	15.44	55.05	12.01	0	31977	0	0	0	0	0	0	0	0	0	0	0	0	0	0	0	0	0	0	0	0	0	0	0	0	0	0	0	0	0	0	0	0	0	0	0	0
2019	47	710.1	788.69	110.33	-77.69	-77.69	0.02	180	36.01	50.14	13.07	-38.16	31004	0	0	0	0	0	0	0	0	0	0	0	0	0	0	0	0	0	0	0	0	0	0	0	0	0	0	0	0	0	0	0	0	0	0	0	0
2020	47	728.4	839.27	95.27	-110.41	-110.41	0.02	2338	31.87	41.96	13.54	-41.12	31344	0	0	0	0	0	0	0	0	0	0	0	0	0	0	0	0	0	0	0	0	0	0	0	0	0	0	0	0	0	0	0	0	0	0	0	0
2021	47	1012.57	934.87	99.67	77.5	77.5	0.01	1830	24.96	59.48	12.84	25.88	37702	1	0	0	0	0	0	0	0	0	0	0	0	0	0	0	0	0	0	0	0	0	0	0	0	0	0	1	0	0	0	0	0	0	0	0	0
2010	48	69.85	103.27	7.02	-33.42	-30.61	0	0	32.74	55.59	76.11	-5.15	14815	0	0	0	0	0	0	0	0	0	0	0	0	0	0	0	0	0	0	0	0	0	0	0	0	0	0	0	0	0	0	0	0	0	0	0	0
2011	48	102.09	155.56	15.36	-51.48	-53.01	0.01	0	32.6	27.01	60.71	-8.26	17033	0	0	0	0	0	0	0	0	0	0	0	0	0	0	0	0	0	0	0	0	0	0	0	0	0	0	0	0	0	0	0	0	0	0	0	0
2012	48	180.48	248.17	21.79	-67.39	-65.99	0.01	0	24.97	46.79	46.27	-11.38	16982	1	0	0	0	0	0	0	0	0	0	0	0	0	0	0	0	0	0	0	0	0	0	0	0	0	0	0	0	0	0	0	0	0	0	0	0
2013	48	268.3	351.87	35.07	-79.04	-79.02	0.01	0	20.57	55.54	38.41	-15.72	17897	1	0	0	0	0	0	0	0	0	0	0	0	0	0	0	0	0	0	0	0	0	0	0	0	0	0	0	0	0	0	0	0	0	0	0	0
2014	48	2123.57	839.78		1302	976.88	0	0	0	0	39.05	218.92	18834	0	0	0	0	0	0	0	0	0	0	0	0	0	0	0	0	0	0	0	0	0	0	0	0	0	0	0	0	0	0	0	0	0	0	0	0
2015	48	570.36	688.36	61.93	-116.91	-115.97	0.01	68	11.74	65.87	29.43	-30.48	22645	0	0	0	0	0	0	0	0	0	0	0	0	0	0	0	0	0	0	0	0	0	0	0	0	0	0	0	0	0	0	0	0	0	0	0	0
2016	48	841.89	903.57	96.69	-61.06	-63.82	0.01	0	17.25	57.99	15.38	-22.23	22984	0	0	0	0	0	0	0	0	0	0	0	0	0	0	0	0	0	0	0	0	0	0	0	0	0	0	0	0	0	0	0	0	0	0	0	0
2017	48						0	127	0	0	0	0	24502	3	0	0	0	0	0	0	0	0	0	0	0	0	0	0	0	0	0	0	0	0	0	0	0	0	0	0	0	0	0	0	0	0	0	0	0
2018	48	3915.84	3596.65	643.84	318.79	143.79	0.03	144	20.66	29.14	24.8	14.73	24911	3	0	0	0	0	0	0	0	0	0	0	0	0	0	0	0	0	0	0	0	0	0	0	0	0	0	0	0	0	0	0	0	0	0	0	0
2019	48	7857.39	7275.59	1333.93	581.17	405.52	0.14	135	18.08	28.92	17.55	21.3	29117	4	0	0	0	0	0	0	0	0	0	0	0	0	0	0	0	0	0	0	0	0	0	0	0	0	0	0	0	0	0	0	0	0	0	0	0
2020	48	10969.6	10025.2	2157.42	942.85	595.24	0.16	300	18.24	29.08	18.43	24.33	32023	4	0	0	0	0	0	0	0	0	0	0	0	0	2	0	0	0	0	0	0	0	0	0	0	0	0	0	0	0	0	0	0	0	0	0	0
2021	48	13101.8	11756.1		1344.99	883.3	0.19	119	11.62	35.44	16.92	27.58	39146	2	0	0	0	0	0	0	0	0	0	0	0	0	0	0	0	0	0	0	0	0	0	0	0	0	0	0	0	0	0	0	0	0	0	0	0
2010	49	3374.72	3349.87	509.74	22.86	161.83	0.2	0	24.44	37.02	21.08	8.27	16102	1	0	0	0	0	0	0	0	0	0	0	0	0	0	0	0	0	0	0	0	0	0	0	0	0	0	0	0	0	0	0	0	0	0	0	0
2011	49	5181.37	4989.12	621.7	196.9	199.67	0.2	0	2.31	52.41	18.59	8.16	18411	0	0	0	0	0	0	0	0	0	0	0	0	0	0	0	0	0	0	0	0	0	0	0	0	0	0	0	0	0	0	0	0	0	0	0	0
2012	49	6490.74	6081.69	781.73	409.73	289.71	0.22	0	0.98	50.95	1.88	20.55	17550	0	0	0	0	0	0	0	0	0	0	0	0	0	0	0	0	0	0	0	0	0	0	0	0	0	0	0	0	0	0	0	0	0	0	0	0
2013	49	7457.18	6837.17	960.77	617.22	382.84	0.23	0	8.4	51.37	15.86	22.67	18327	0	0	0	0	0	0	0	0	0	0	0	0	0	0	0	0	0	0	0	0	0	0	0	0	0	0	0	0	0	0	0	0	0	0	0	0
2014	49	10024.7	9280.85	1150.96	739.9	495.43	0.24	0	-0.1	53.21	21.58	12.44	21515	0	0	0	0	0	0	0	0	0	0	0	0	0	0	0	0	0	0	0	0	0	0	0	0	0	0	0	0	0	0	0	0	0	0	0	0
2015	49	14664	13789.6	1465.01	872.23	644.72	0.31	2794	4.86	51.36	19.82	11.77	26859	0	0	0	0	0	0	0	0	0	0	0	0	0	0	0	0	0	0	0	0	0	0	0	0	0	0	0	0	0	0	0	0	0	0	0	0
2016	49	17178.8	16143.5	1929.86	1038.61	675.22	0.27	0	-2.48	60.99	18.84	10.7	30317	0	0	0	0	0	0	0	0	0	0	0	0	0	0	0	0	0	0	0	0	0	0	0	0	0	0	0	0	0	0	0	0	0	0	0	0
2018	49	23404.2	21657.2	2933.68	1748.5	1171.3	0.17	2255	0.66	60.68	18.51	13.76	42524	2	0	0	0	0	0	0	0	0	0	0	0	0	0	0	0	0	0	0	0	0	0	0	0	0	0	0	0	0	0	0	0	0	0	1	0
2019	49	26304.8	24915.7	2897.41	1377.85	1345.65	0.35	2215	0.75	65.72	19.22	14.44	45718	1	0	0	0	0	0	0	0	0	0	0	0	0	0	0	0	0	0	0	0	0	0	0	0	0	0	0	0	0	0	0	0	0	0	1	0
2020	49	31319.3	28393.8	2598.17	2922.44	2426.56	0.34	2600	1.28	62.38	17.86	21.41	47084	8	0	0	0	0	0	0	0	0	0	0	0	0	0	0	0	3	0	0	0	0	0	0	0	0	0	0	0	0	0	0	0	0	0	1	0
2021	49	23023.7	23242.6	2426.54	-214.33	-570.19	0.28	2534	36.41	79.1	12.69	-4.76	65476	7	0	0	0	0	0	0	0	0	0	0	0	0	0	0	0	0	0	0	0	0	0	0	0	0	1	0	0	0	0	0	0	0	0	0	0
2017	50						0.5	0	0	0	0	0	22365	0	0	0	0	0	0	0	0	0	0	0	0	0	0	0	0	0	0	0	0	0	0	0	0	0	0	0	0	0	0	0	0	0	0	0	0
2019	50	31570.5	30991.6	2300.58	581.42	622.27	0.43	232	18.62	9.04	7.1	5.33	59013	0	0	0	0	0	0	0	0	0	0	0	0	0	0	0	0	0	0	0	0	0	0	0	0	0	0	0	0	0	0	0	0	0	0	0	0
2020	50	42944.6	42372.7	3097.8	588.21	588.21	0.56	218	23.2	12.96	0	0	60783	1	0	0	0	0	0	0	0	0	0	0	0	0	0	0	0	0	0	0	0	0	0	0	0	0	0	0	0	0	0	0	0	0	0	0	1
2021	50	57582.8	56996.7	3336.05	609.2	609.2	0.62	186	4.14	25.55	8.51	3.57	82328	3	0	0	0	0	0	0	0	0	0	0	0	0	0	0	0	0	0	0	0	0	0	0	0	0	0	0	0	0	0	0	0	0	0	0	2
2010	51	926.91	1094.77	180.16	-164.39	-164.39	0.03	0	5.19	14.07	8.88	-35.96	22307	0	0	0	0	0	0	0	0	0	0	0	0	0	0	0	0	0	0	0	0	0	0	0	0	0	0	0	0	0	0	0	0	0	0	0	0
2011	51	1209.97	1418.29	159.81	-204.66	-204.66	0.04	0	5.03	13.06	11.61	-34.93	23079	0	0	0	0	0	0	0	0	0	0	0	0	0	0	0	0	0	0	0	0	0	0	0	0	0	0	0	0	0	0	0	0	0	0	0	0
2012	51	1765.22	1925.43	137.17	-155.99	-155.99	0.05	0	3.67	10.65	11.52	-20.19	24821	0	0	0	0	0	0	0	0	0	0	0	0	0	0	0	0	0	0	0	0	0	0	0	0	0	0	0	0	0	0	0	0	0	0	0	0
2013	51	1496.29	1627.19	148.71	-129.97	-129.97	0.04	3156	3.92	27.89	13.31	-13.53	25654	0	0	0	0	0	0	0	0	0	0	0	0	0	0	0	0	0	0	0	0	0	0	0	0	0	0	0	0	0	0	0	0	0	0	0	0
2014	51	1654.47	1646.72	159.63	8.33	8.33	0.03	2663	3.52	20.27	16.89	0.68	27549	0	0	0	0	0	0	0	0	0	0	0	0	0	0	0	0	0	0	0	0	0	0	0	0	0	0	0	0	0	0	0	0	0	0	0	0
2015	51	1897.25	1807.26	197.58	92.06	104.77	0.03	3739	3.32	11.3	16.57	7.16	28057	0	0	0	0	0	0	0	0	0	0	0	0	0	0	0	0	0	0	0	0	0	0	0	0	0	0	0	0	0	0	0	0	0	0	0	0
2016	51	2325.28	2221.28	279.23	105.26	105.74	0.03	5895	2.74	22.01	14.8	6.89	28330	0	0	0	0	0	0	0	0	0	0	0	0	0	0	0	0	0	0	0	0	0	0	0	0	0	0	0	0	0	0	0	0	0	0	0	0
2017	51	3150.81	2983.93	418.73	167.59	171.92	0.04	351	2.72	30.02	14.61	10.47	28253	0	0	0	0	0	0	0	0	0	0	0	0	0	0	0	0	0	0	0	0	0	0	0	0	0	0	0	0	0	0	0	0	0	0	0	0
2018	51	3636.21	3423.89	551.24	212.81	156.47	0.03	6310	3.14	16.68	3237.85	6.31	29603	0	0	0	0	0	0	0	0	0	0	0	0	0	0	0	0	0	0	0	0	0	0	0	0	0	0	0	0	0	0	0	0	0	0	0	0
2019	51	4567.12	4266.78	496.57	304.96	360.16	0.06	4607	3.58	15.15	20.92	10.3	31542	0	0	0	0	0	0	0	0	0	0	0	0	0	0	0	0	0	0	0	0	0	0	0	0	0	0	0	0	0	0	0	0	0	0	0	0
2020	51	5443.65	5070.99	443.97	430.92	412.39	0.06	3945	5.12	15.86	0	0	48894	0	0	0	0	0	0	0	0	0	0	0	0	0	0	0	0	0	0	0	0	0	0	0	0	0	0	0	0	0	0	0	0	0	0	0	0
2021	51	6733.99	6421.61	501.92	312.26	340.57	0.07	1903	4.76	15.4	13.55	0	101538	1	0	0	0	0	0	0	0	0	0	0	0	0	0	0	0	0	0	0	0	0	0	0	0	0	0	0	0	0	0	0	0	0	0	0	0
2010	52	1509.06	1294.9	252.92	221.4	171	0.13	0	46.28	3.58	11.94	25.63	11466	0	0	0	0	0	0	0	0	0	0	0	0	0	0	0	0	0	0	0	0	0	0	0	0	0	0	0	0	0	0	0	0	0	0	0	0
2011	52	1868.9	1657.92	268.51	214.79	150.42	0.08	0	9.46	8.52	12.64	18.34	12019	0	0	0	0	0	0	0	0	0	0	0	0	0	0	0	0	0	0	0	0	0	0	0	0	0	0	0	0	0	0	0	0	0	0	0	0
2012	52	2504.16	2322.76	312.64	184.78	120.25	0.09	0	2.98	9.59	12.9	12.59	24842	3	0	0	0	0	0	0	0	0	0	0	1	0	0	0	0	0	0	0	0	0	0	0	0	0	0	0	0	0	0	0	0	0	0	0	0
2013	52	3778.92	3525.51	412.81	254.07	191.97	0.14	3299	15.76	7.87	10.94	17.58	21814	1	0	0	0	0	0	0	0	0	0	0	1	0	0	0	0	0	0	0	0	0	0	0	0	0	0	0	0	0	0	0	0	0	0	0	0
2014	52	5193.81	4913.62	507.41	280.9	214.66	0.15	862	9.06	8.46	16.65	12.02	23433	0	0	0	0	0	0	0	0	0	0	0	0	0	0	0	0	0	0	0	0	0	0	0	0	0	0	0	0	0	0	0	0	0	0	0	0
2015	52	8061.94	7680.08	744.65	375.25	292.06	0.18	4199	6.93	21.87	15.39	11.29	32838	0	0	0	0	0	0	0	0	0	0	0	0	0	0	0	0	0	0	0	0	0	0	0	0	0	0	0	0	0	0	0	0	0	0	0	0
2016	52	12941.2	12761.7	1087.53	189.73	220.63	0.21	348	1	6.74	14.98	6.45	32684	9	0	0	0	0	0	0	0	0	0	0	5	0	0	0	0	0	0	0	0	0	0	0	0	0	0	0	0	0	0	0	0	0	0	0	0
2017	52	13936.5	13196.1	1233.1	742.11	667.25	0.22	1386	1.19	6.6	13.33	15.07	39309	10	0	0	0	0	0	0	0	0	0	0	5	0	0	0	0	0	0	0	0	0	0	0	0	0	0	0	0	0	0	0	0	0	0	0	1
2018	52	16625.3	15357.9	1375.64	1277.78	1035.63	0.12	1421	1.19	10.43	12.73	17.94	39632	5	0	0	0	0	0	0	0	0	0	0	0	0	0	0	0	0	1	0	0	0	0	0	0	0	0	0	0	0	0	0	0	0	0	0	4
2019	52	20135.5	18542.4	1445.9	1594.89	1374.78	0.27	1345	1.15	9.46	13.02	20.48	40831	6	0	0	0	0	0	0	0	0	0	0	0	0	0	0	0	0	1	0	0	0	0	0	0	0	0	0	0	0	0	0	0	0	0	0	3
2020	52	23610.3	21693.7	1696.47	1926.38	1630.39	0.26	973	1.14	8.69	13.2	18.55	43413	6	0	0	0	0	0	0	0	0	0	0	0	0	0	0	0	1	0	0	0	0	0	0	0	0	0	0	0	1	0	0	0	0	0	0	3
2021	52	26635	25513.5	1945.04	1140.06	1182.63	0.28	1131	1.1	12.73	10.18	11.25	89961	5	0	0	0	0	0	0	0	0	0	0	0	0	0	0	0	1	0	0	0	0	0	0	0	0	0	0	0	0	0	0	0	0	0	0	1
2010	53	102513	100259	7182.19	2223.93	2230.26	4.34	0	0.03	6.02	2.14	41.65	16263	0	0	0	0	0	0	0	0	0	0	0	0	0	0	0	0	0	0	0	0	0	0	0	0	0	0	0	0	0	0	0	0	0	0	0	0
2011	53	109204	105849	7265.61	3241.45	2781.92	3.75	0	0.62	6.45	8.08	14.74	88832	3	0	0	0	0	0	0	0	0	0	0	0	0	0	0	0	0	0	0	0	0	0	0	0	0	0	1	0	0	0	0	0	0	0	0	0
2012	53	116913	114370	6961.42	2290.88	2953.06	3.61	0	-0.01	8.02	7.26	8.81	104746	0	0	0	0	0	0	0	0	0	0	0	0	0	0	0	0	0	0	0	0	0	0	0	0	0	0	0	0	0	0	0	0	0	0	0	0
2013	53	129632	124441	6196	5087	4578	3.43	26226	0.28	8.93	6.97	12.17	102858	0	0	0	0	0	0	0	0	0	0	0	0	0	0	0	0	0	0	0	0	0	0	0	0	0	0	0	0	0	0	0	0	0	0	0	0
2014	53	142973	135598	7613	7778	6444	3.01	33746	0.37	15.58	7.53	14.66	116178	2	0	0	0	0	0	0	0	0	2	0	0	0	0	0	0	0	0	0	0	0	0	0	0	0	0	0	0	0	0	0	0	0	0	0	0
2015	53	157998	146821	10669	11659	8534	2.62	269400	0.62	22.2	8.78	16.04	110702	16	0	0	0	0	0	0	0	0	0	0	0	0	0	0	0	0	0	0	0	0	0	0	0	0	0	8	0	0	0	0	0	0	0	0	0
2016	53	145660	139677	13529.7	5999.64	4579.46	2.02	327550	0.07	35.28	8.41	7.86	113885	10	0	0	0	0	0	0	0	0	0	0	0	0	0	0	0	0	0	0	0	0	0	0	0	0	1	6	0	0	0	0	0	0	0	0	0
2017	53	144132	136631	15905	7330	5384	1.87	3043	1.16	35.12	8.97	8.8	104426	9	0	0	0	0	0	0	0	0	0	0	0	0	0	0	0	1	0	0	0	0	0	0	0	0	0	5	0	0	0	0	0	0	0	0	0
2018	53	154167	143552	16708	10510	7923	0.96	0	1.58	41.82	8.94	12.08	111434	12	0	0	0	0	0	0	0	0	0	0	0	0	0	0	0	4	1	0	0	0	0	0	0	0	0	2	0	1	0	0	0	0	1	0	0
2019	53	174566	161280	16871	13221	14560	2.05	1816	1.76	43.91	9.61	19.41	117321	15	0	0	0	0	0	0	0	0	0	0	2	1	0	0	0	1	1	0	0	0	0	0	0	0	0	2	0	0	0	0	0	0	0	0	1
2020	53	206538	190961	17826	15491	14297	2.1	1581	1.82	34.94	10.12	15.36	109840	8	0	0	0	0	0	0	0	0	0	0	0	0	0	0	0	1	1	0	0	0	0	0	0	0	0	2	0	0	0	0	0	0	0	0	1
2021	53	222380	206742	14592	15670	14951	2.11	1322	1.7	26.66	9.62	14.23	115739	11	0	0	0	0	0	0	0	0	0	0	0	0	0	0	0	3	0	0	0	0	0	0	0	0	0	2	0	0	0	0	0	0	0	0	0
2016	54	61.48	56.39	4.02	5.28	5.28	0	0	0	0	0	0	16097	4	0	0	0	0	0	0	0	0	0	0	0	0	0	0	0	2	0	0	0	0	0	0	0	0	0	0	0	0	0	0	0	0	0	0	0
2016	55	286.13	359.83	29.45	-74.28	-74.28	0.01	0	0	0	0	0	13877	0	0	0	0	0	0	0	0	0	0	0	0	0	0	0	0	0	0	0	0	0	0	0	0	0	0	0	0	0	0	0	0	0	0	0	0
2010	56	104.25	153.08	9.77	-48.82	-48.82	0	0	0.2	104.15	51.04	-26.08	8640	1	0	0	0	0	0	0	0	0	0	0	0	0	0	0	0	0	0	0	0	0	0	0	0	0	0	1	0	0	0	0	0	0	0	0	0
2011	56	89.12	202.76	15.19	-113.63	-113.63	0	0	0.17	92.83	14.49	-76.04	10000	1	0	0	0	0	0	0	0	0	0	0	0	0	0	0	0	0	0	0	0	0	0	0	0	0	0	1	0	0	0	0	0	0	0	0	0
2012	56	387.31	512.97	223.5	-125.48	-125.48	0.01	0	0.06	25.24	12.83	-68.88	10545	0	0	0	0	0	0	0	0	0	0	0	0	0	0	0	0	0	0	0	0	0	0	0	0	0	0	0	0	0	0	0	0	0	0	0	0
2013	56	528.42	809.74	244.96	-280.6	-280.6	0.01	780	0.07	20.75	12.47	-103.94	11071	0	0	0	0	0	0	0	0	0	0	0	0	0	0	0	0	0	0	0	0	0	0	0	0	0	0	0	0	0	0	0	0	0	0	0	0
2014	56	322.87	388.33	24.34	-63.15	-63.15	0	499	0.3	116.06	8.29	-18.52	10918	0	0	0	0	0	0	0	0	0	0	0	0	0	0	0	0	0	0	0	0	0	0	0	0	0	0	0	0	0	0	0	0	0	0	0	0
2015	56	929.29	784.07	25.69	151.59	151.59	0	1435	0.23	68.6	14.34	19.27	13084	0	0	0	0	0	0	0	0	0	0	0	0	0	0	0	0	0	0	0	0	0	0	0	0	0	0	0	0	0	0	0	0	0	0	0	0
2016	56	1540.43	1538.43	51.93	8.91	8.91	0	2691	0.36	26.3	10.7	0.67	19368	0	0	0	0	0	0	0	0	0	0	0	0	0	0	0	0	0	0	0	0	0	0	0	0	0	0	0	0	0	0	0	0	0	0	0	0
2017	56	1834.77	2663.34	130.43	-825.6	-825.63	0.03	2007	0.06	4.05	4.51	-83.31	18769	0	0	0	0	0	0	0	0	0	0	0	0	0	0	0	0	0	0	0	0	0	0	0	0	0	0	0	0	0	0	0	0	0	0	0	0
2018	56	1758.57	2524.01	141.18	-769.92	-769.8	0.01	1817	1.15	4.01	0.26	-283.19	20734	0	0	0	0	0	0	0	0	0	0	0	0	0	0	0	0	0	0	0	0	0	0	0	0	0	0	0	0	0	0	0	0	0	0	0	0
2019	56	4626.41		379.91	137.77	134.28	0.05	2085	-1.15	2.95	4.22	38.01	20525	0	0	0	0	0	0	0	0	0	0	0	0	0	0	0	0	0	0	0	0	0	0	0	0	0	0	0	0	0	0	0	0	0	0	0	0
2020	56	10968.4	10700.3	1053.37	295.11	292.74	0.11	2558	1.09	1.76	3.27	30.32	20625	0	0	0	0	0	0	0	0	0	0	0	0	0	0	0	0	0	0	0	0	0	0	0	0	0	0	0	0	0	0	0	0	0	0	0	0
2021	56	6392.05	7633.14	1122.33	-1262.78	-1244.07	0.06	805	2.55	3.92	0.26	-182.06	78158	2	0	0	0	0	0	0	0	0	0	0	0	0	0	0	0	0	0	0	0	0	0	0	0	0	0	1	0	0	0	0	0	0	0	0	0
2010	57	4159.11	4038.21	523.09	118.42	88.8	0.26	0	18.76	42.03	24.99	5.25	6084	0	0	0	0	0	0	0	0	0	0	0	0	0	0	0	0	0	0	0	0	0	0	0	0	0	0	0	0	0	0	0	0	0	0	0	0
2011	57	4039.54	3879.68	682.8	161.29	127.42	0.21	0	29.67	54.93	23.5	7.51	26927	0	0	0	0	0	0	0	0	0	0	0	0	0	0	0	0	0	0	0	0	0	0	0	0	0	0	0	0	0	0	0	0	0	0	0	0
2012	57	4617.16	4385.63	708.92	231.4	172.11	0.21	0	23.71	56.09	32.86	7.92	27963	0	0	0	0	0	0	0	0	0	0	0	0	0	0	0	0	0	0	0	0	0	0	0	0	0	0	0	0	0	0	0	0	0	0	0	0
2013	57	4647.4	4895.84	775	-248.36	-213.06	0.18	2586	17.62	60.06	30.3	-8.58	32266	0	0	0	0	0	0	0	0	0	0	0	0	0	0	0	0	0	0	0	0	0	0	0	0	0	0	0	0	0	0	0	0	0	0	0	0
2014	57	5175.72	5072.38	940.24	112.08	41.42	0.16	2608	16.73	54.24	25.06	1.71	34816	0	0	0	0	0	0	0	0	0	0	0	0	0	0	0	0	0	0	0	0	0	0	0	0	0	0	0	0	0	0	0	0	0	0	0	0
2015	57	6492.72	6205.7	1167.76	302.28	184.93	0.16	2964	15.28	54.57	27.19	7	36341	0	0	0	0	0	0	0	0	0	0	0	0	0	0	0	0	0	0	0	0	0	0	0	0	0	0	0	0	0	0	0	0	0	0	0	0
2016	57	5462.29	5457.29	1193.86	20.8	28.07	0.11	2880	17.58	53.37	24.57	1.07	39642	1	0	0	0	0	0	0	0	0	0	0	0	0	0	0	0	0	0	0	0	0	0	0	0	0	0	0	0	0	0	0	0	0	0	0	0
2017	57	5697.23	5697.53	1084.27	7.24	-15.79	0.11	2763	16.98	52.89	24.61	-0.63	41380	3	0	0	0	0	0	0	0	0	0	0	0	0	0	0	0	0	0	0	0	0	0	0	0	0	0	1	0	0	0	0	0	0	0	0	0
2018	57	5302.83	5659.72	1008.93	-339.54	-260.55	0.05	2790	19.25	59.44	0	-12.43	39847	3	0	0	0	0	0	0	0	0	0	0	0	0	0	0	0	0	0	0	0	0	0	0	0	0	0	3	0	0	0	0	0	0	0	0	0
2019	57	4700.5	4630.97	757.8	81.96	108.9	0.1	0	22.28	50.72	22.47	4.83	40713	0	0	0	0	0	0	0	0	0	0	0	0	0	0	0	0	0	0	0	0	0	0	0	0	0	0	0	0	0	0	0	0	0	0	0	0
2020	57	5667.89	5500.01	931.78	173.98	149.37	0.1	1973	22.03	47.11	21.47	6.27	40457	2	0	0	0	0	0	0	0	0	0	0	0	0	0	0	0	0	0	0	0	0	0	0	0	0	0	0	0	0	0	0	0	0	0	0	0
2021	57	5941.68	5805.67	870.92	140.28	109.6	0.1	2957	29.8	57.08	18.84	4.42	55402	4	0	0	0	0	0	0	0	0	0	0	0	0	0	0	0	0	0	0	0	0	0	0	0	0	0	0	0	0	0	0	0	0	0	0	0
2015							0	0	0	0	0	0
2016							0	0	0	0	0	0
2017							0	0	0	0	0	0
2018							0	0	0	0	0	0
2019							0	0	0	0	0	0
2020	58						0	8477	0	0	0	0	31953	0	0	0	0	0	0	0	0	0	0	0	0	0	0	0	0	0	0	0	0	0	0	0	0	0	0	0	0	0	0	0	0	0	0	0	0
2021	58	228574	202383	19456	25853	22835	2.13	3731	0	0	0	0	43187	3	0	0	0	0	0	0	0	0	0	0	0	0	0	0	0	0	0	0	0	0	0	0	0	0	0	0	0	0	0	0	0	0	0	0	0
2010	59	1403.64	1541.95	92.04	-118.78	-118.8	0.1	0	1.07	9.29	30.95	-13.69	18326	0	0	0	0	0	0	0	0	0	0	0	0	0	0	0	0	0	0	0	0	0	0	0	0	0	0	0	0	0	0	0	0	0	0	0	0
2011	59	2643.37	2637.94	172.98	14.7	14.67	0.1	0	1.6	41.73	25.87	1.89	18326	0	0	0	0	0	0	0	0	0	0	0	0	0	0	0	0	0	0	0	0	0	0	0	0	0	0	0	0	0	0	0	0	0	0	0	0
2012	59	2274.59	2250.25	188.27	30.37	30.7	0.09	0	1.66	60.91	39.45	3.01	18134	0	0	0	0	0	0	0	0	0	0	0	0	0	0	0	0	0	0	0	0	0	0	0	0	0	0	0	0	0	0	0	0	0	0	0	0
2013	59	2958.66	3021.48	267.42	-55.84	-56.25	0.1	5130	1.41	50.98	34.34	-4.42	20982	2	0	0	0	0	0	0	0	0	0	0	0	0	0	0	0	0	0	0	0	0	0	0	0	0	0	0	0	0	0	0	0	0	0	0	0
2014	59	3379.7	3353.46	406.97	30.64	30.66	0.09	4172	5.59	56.57	32.31	2.38	15891	0	0	0	0	0	0	0	0	0	0	0	0	0	0	0	0	0	0	0	0	0	0	0	0	0	0	0	0	0	0	0	0	0	0	0	0
2015	59	3571.75	3518.4	451.41	54.27	51.57	0.08	5217	1.73	57.12	30.19	3.81	20998	7	0	0	0	0	0	0	0	0	0	0	0	0	0	0	0	4	0	0	0	0	0	0	0	0	0	2	0	0	0	0	0	0	0	0	0
2016	59	3342.29	3997.57	669.13	-652.1	-649.41	0.06	1036	1.86	67.23	13.89	-62.03	20248	3	0	0	0	0	0	0	0	0	0	0	0	0	0	0	0	3	0	0	0	0	0	0	0	0	0	0	0	0	0	0	0	0	0	0	0
2017	59	3716.02	4616.31	834.61	-902.66	-903.16	0.06	878	2.18	64.09	22.94	-89.13	21173	2	0	0	0	0	0	0	0	0	0	0	0	0	0	0	0	2	0	0	0	0	0	0	0	0	0	0	0	0	0	0	0	0	0	0	0
2018	59	4457.2	4824.84	938.48	-369.24	-368.85	0.03	11306	2.41	59.52	15.99	-40.92	21542	0	0	0	0	0	0	0	0	0	0	0	0	0	0	0	0	0	0	0	0	0	0	0	0	0	0	0	0	0	0	0	0	0	0	0	0
2019	59	4322.79	4499.3	695.99	-176.18	-176.84	0.06	3188	2.9	64.52	14.4	-20.8	22104	0	0	0	0	0	0	0	0	0	0	0	0	0	0	0	0	0	0	0	0	0	0	0	0	0	0	0	0	0	0	0	0	0	0	0	0
2020	59	3586.11	3566.86	449.79	18.04	18.81	0.04	2575	4.06	74.86	13.03	2.22	21841	0	0	0	0	0	0	0	0	0	0	0	0	0	0	0	0	0	0	0	0	0	0	0	0	0	0	0	0	0	0	0	0	0	0	0	0
2021	59	3091.63	3194.05	327.41	-104.69	-104.69	0.04	2008	5.34	74.3	42.64	-5.82	8547	3	0	0	0	0	0	0	0	0	0	0	0	0	0	0	0	0	0	0	0	0	0	0	0	0	0	2	0	0	0	0	0	0	0	0	0
2016	60	811.56	770.77	3.76	41.52	41.52	0.02	0	0	0	0	0	12494	1	0	0	0	0	0	0	0	0	0	0	0	0	0	0	0	1	0	0	0	0	0	0	0	0	0	0	0	0	0	0	0	0	0	0	0
2010	61	89.4	179.53	0.9	-88.97	-88.94	0	0	21.55	4.14	6.01	-37.99	13541	0	0	0	0	0	0	0	0	0	0	0	0	0	0	0	0	0	0	0	0	0	0	0	0	0	0	0	0	0	0	0	0	0	0	0	0
2011	61	160.16	247.51	4.98	-87.09	-86.85	0	0	4.92	1.17	6.39	-36.26	12015	0	0	0	0	0	0	0	0	0	0	0	0	0	0	0	0	0	0	0	0	0	0	0	0	0	0	0	0	0	0	0	0	0	0	0	0
2012	61	252.49	351.01	11.64	-97.93	-97.93	0	0	2.22	3.75	6.93	-32	23809	0	0	0	0	0	0	0	0	0	0	0	0	0	0	0	0	0	0	0	0	0	0	0	0	0	0	0	0	0	0	0	0	0	0	0	0
2013	61	472.23	590.01	15.37	-118.28	-118.28	0	301	7.49	12.2	6.32	-25.86	24712	0	0	0	0	0	0	0	0	0	0	0	0	0	0	0	0	0	0	0	0	0	0	0	0	0	0	0	0	0	0	0	0	0	0	0	0
2014	61	710.92	781.8	11.09	-70.67	-70.67	0.01	140	4.48	9.58	8.71	-9.38	24715	0	0	0	0	0	0	0	0	0	0	0	0	0	0	0	0	0	0	0	0	0	0	0	0	0	0	0	0	0	0	0	0	0	0	0	0
2015	61	1228.33	1232.48	42.38	3.8	15.29	0.01	135	2.48	4.11	8.04	1.48	27381	1	0	0	0	0	0	0	0	0	0	0	0	0	0	0	0	0	0	0	0	0	0	0	0	0	0	0	0	0	0	0	0	0	0	0	0
2016	61	1043.21	1103.48	24.83	-71.92	-72.87	0.01	107	2.36	6.3	8.91	-7.23	27908	0	0	0	0	0	0	0	0	0	0	0	0	0	0	0	0	0	0	0	0	0	0	0	0	0	0	0	0	0	0	0	0	0	0	0	0
2017	61	880.74	906.54	31.51	-26.58	-37.12	0.01	100	3.26	10.66	5.91	-4.95	29019	0	0	0	0	0	0	0	0	0	0	0	0	0	0	0	0	0	0	0	0	0	0	0	0	0	0	0	0	0	0	0	0	0	0	0	0
2018	61	838.38	836.08	62.13	1.95	1.95	0	96	2.54	9.18	11.73	0.25	29025	0	0	0	0	0	0	0	0	0	0	0	0	0	0	0	0	0	0	0	0	0	0	0	0	0	0	0	0	0	0	0	0	0	0	0	0
2019	61	874.39	867.71	114.52	5.7	5.7	0.01	94	3.2	9.91	13.94	0.7	28349	0	0	0	0	0	0	0	0	0	0	0	0	0	0	0	0	0	0	0	0	0	0	0	0	0	0	0	0	0	0	0	0	0	0	0	0
2020	61	1003.27	1121.66	164.54	-120.62	-120.62	0.01	107	3.11	10.26	12.28	-15.19	28817	1	0	0	0	0	0	0	0	0	0	0	0	0	0	0	0	0	0	0	0	0	0	0	0	0	0	0	0	0	0	0	0	0	0	0	0
2021	61	1418.3	1413.07	291.01	4.23	4.23	0.02	98	3.35	12.74	11.02	0.57	3130	1	0	0	0	0	0	0	0	0	0	0	0	0	0	0	0	0	0	0	0	0	0	0	0	0	0	0	0	0	0	0	0	0	0	0	1
2010	62	1095.16	1253.53	77.79	-147.94	-144.03	0.05	0	0.34	0.43	41.14	-14.55	9499	0	0	0	0	0	0	0	0	0	0	0	0	0	0	0	0	0	0	0	0	0	0	0	0	0	0	0	0	0	0	0	0	0	0	0	0
2011	62	2011.26	2371.06	215.86	-318.63	-322.54	0.08	0	0.11	1.73	11.24	-44.69	11162	0	0	0	0	0	0	0	0	0	0	0	0	0	0	0	0	0	0	0	0	0	0	0	0	0	0	0	0	0	0	0	0	0	0	0	0
2012	62	3803.38	4327.07	347.15	-522.39	-522.39	0.13	0	0.26	3.02	8.11	-92.19	14410	0	0	0	0	0	0	0	0	0	0	0	0	0	0	0	0	0	0	0	0	0	0	0	0	0	0	0	0	0	0	0	0	0	0	0	0
2013	62	5253.51	5621.56	372.34	-368.03	-368.03	0.15	552	0.42	3.05	11.32	-39.45	15037	1	0	0	0	0	0	0	0	0	0	0	0	0	0	0	0	0	0	0	0	0	0	0	0	0	0	0	0	0	0	0	0	0	0	0	0
2014	62	9505.63	9777.41	477.87	-272.28	-272.28	0.23	597	0.7	3.14	13.92	-14.01	18484	0	0	0	0	0	0	0	0	0	0	0	0	0	0	0	0	0	0	0	0	0	0	0	0	0	0	0	0	0	0	0	0	0	0	0	0
2015	62	18454.3	18427.3	796.36	24.3	24.3	0.37	1124	0.3	4.5	23.84	0.43	18842	0	0	0	0	0	0	0	0	0	0	0	0	0	0	0	0	0	0	0	0	0	0	0	0	0	0	0	0	0	0	0	0	0	0	0	0
2016	62	21164.4	20967	1265.04	206.9	206.9	0.33	1401	0.09	7.98	14.78	2.57	16887	0	0	0	0	0	0	0	0	0	0	0	0	0	0	0	0	0	0	0	0	0	0	0	0	0	0	0	0	0	0	0	0	0	0	0	0
2017	62	31977.6	31629.1	2121.9	350.97	350.97	0.48	862	0.17	9.86	9.56	5	12229	0	0	0	0	0	0	0	0	0	0	0	0	0	0	0	0	0	0	0	0	0	0	0	0	0	0	0	0	0	0	0	0	0	0	0	0
2018	62	41064.8	40446.5	3779.87	618.65	659.18	0.3	0	5.5	7.77	4.14	12.55	19614	0	0	0	0	0	0	0	0	0	0	0	0	0	0	0	0	0	0	0	0	0	0	0	0	0	0	0	0	0	0	0	0	0	0	0	0
2019	62	50414.1	50350.3	5524.22	60.14	213.24	0.68	842	0.75	6.61	4.25	4.57	32465	1	0	0	0	0	0	0	0	0	0	0	0	0	0	0	0	0	0	0	0	0	0	0	0	0	0	0	0	0	0	0	0	0	0	0	0
2020	62	61652.1	62837.3	6615.72	575.35	802.19	0.71	761	1.41	5.85	4.49	11.52	33356	1	0	0	0	0	0	0	0	0	0	0	0	0	0	0	0	0	0	0	0	0	0	0	0	0	0	0	0	0	0	0	0	0	0	0	0
2021	62	67025.3	67378.9	8036.79	601.54	588.45	0.74	710	1.5	6.75	3.45	7.05	32451	4	0	0	0	0	0	0	0	0	0	0	0	0	0	0	0	1	0	0	0	0	0	0	0	0	0	0	0	0	0	0	0	0	0	0	0
2010	63	691.28	717.95	94.35	-19.86	-15.66	0.05	0	36.04	33.88	37.09	-2.12	14928	0	0	0	0	0	0	0	0	0	0	0	0	0	0	0	0	0	0	0	0	0	0	0	0	0	0	0	0	0	0	0	0	0	0	0	0
2011	63	769.53	778.67	108.33	-8.37	-6.32	0.05	0	36.66	40.65	34.18	-0.87	14434	0	0	0	0	0	0	0	0	0	0	0	0	0	0	0	0	0	0	0	0	0	0	0	0	0	0	0	0	0	0	0	0	0	0	0	0
2012	63	892.62	841.65	128.64	55.88	41.78	0.05	0	29.09	37.96	33.44	5.62	15375	0	0	0	0	0	0	0	0	0	0	0	0	0	0	0	0	0	0	0	0	0	0	0	0	0	0	0	0	0	0	0	0	0	0	0	0
2013	63	990.18	991.44	132.55	1.37	2.32	0.04	383	24.88	50.23	28.18	0.3	15988	0	0	0	0	0	0	0	0	0	0	0	0	0	0	0	0	0	0	0	0	0	0	0	0	0	0	0	0	0	0	0	0	0	0	0	0
2014	63	1058.87	1066.06	133.32	-4.05	-1.71	0.04	353	22.55	29.83	26.7	-0.22	17659	0	0	0	0	0	0	0	0	0	0	0	0	0	0	0	0	0	0	0	0	0	0	0	0	0	0	0	0	0	0	0	0	0	0	0	0
2015	63	1252.99	1287.19	145.44	-83.85	-69.65	0.04	256	24.03	56.21	36.37	-7.87	20152	0	0	0	0	0	0	0	0	0	0	0	0	0	0	0	0	0	0	0	0	0	0	0	0	0	0	0	0	0	0	0	0	0	0	0	0
2016	63	784.79	667.63	143.06	126.28	101.92	0.03	228	57.46	36.77	37.23	9.65	19755	2	0	0	0	0	0	0	0	0	0	0	0	0	0	0	0	0	0	0	0	0	0	0	0	0	0	0	0	0	0	0	0	0	0	0	0
2017	63	690.8	519.68	120.17	177.11	132.79	0.03	202	62.12	33.99	36.62	11.81	16289	0	0	0	0	0	0	0	0	0	0	0	0	0	0	0	0	0	0	0	0	0	0	0	0	0	0	0	0	0	0	0	0	0	0	0	0
2018	63	714.24	536.66	130.67	182.93	138.95	0.01	186	60.25	35.45	37.05	11.47	15609	0	0	0	0	0	0	0	0	0	0	0	0	0	0	0	0	0	0	0	0	0	0	0	0	0	0	0	0	0	0	0	0	0	0	0	0
2019	63	783.93	480.74	122.91	305.35	232.26	0.03	186	61.11	36.24	42.46	16.62	17484	0	0	0	0	0	0	0	0	0	0	0	0	0	0	0	0	0	0	0	0	0	0	0	0	0	0	0	0	0	0	0	0	0	0	0	0
2020	63	661.77	295.18	76.57	369.64	278.39	0.02	174	61.81	30.35	42.57	18	19102	0	0	0	0	0	0	0	0	0	0	0	0	0	0	0	0	0	0	0	0	0	0	0	0	0	0	0	0	0	0	0	0	0	0	0	0
2021	63	687	369.12	77.2	324.46	243.58	0.02	157	61.84	32.91	38.74	15.81	23935	1	0	0	0	0	0	0	0	0	0	0	0	0	0	0	0	0	0	0	0	0	0	0	0	0	0	0	0	0	0	0	0	0	0	0	0
2016	64	304.41	293.49	38.34	19.91	3.33	0.01	0	0	0	0	0	10360	0	0	0	0	0	0	0	0	0	0	0	0	0	0	0	0	0	0	0	0	0	0	0	0	0	0	0	0	0	0	0	0	0	0	0	0
2010	65	1372.45	1345.45	254.71	31.16	23.16	0.08	0	15.39	26.35	64.63	1.46	4683	0	0	0	0	0	0	0	0	0	0	0	0	0	0	0	0	0	0	0	0	0	0	0	0	0	0	0	0	0	0	0	0	0	0	0	0
2011	65	2392.13	2114.96	409.86	291.26	217.36	0.12	0	15.73	23.27	44.7	10.28	5503	0	0	0	0	0	0	0	0	0	0	0	0	0	0	0	0	0	0	0	0	0	0	0	0	0	0	0	0	0	0	0	0	0	0	0	0
2012	65	3910.26	3621.84	638.33	316.38	223.62	0.19	0	12.72	27.27	34.59	9.59	5476	0	0	0	0	0	0	0	0	0	0	0	0	0	0	0	0	0	0	0	0	0	0	0	0	0	0	0	0	0	0	0	0	0	0	0	0
2013	65	5627.56	5286.42	861.76	358.42	235.76	0.22	2889	13.48	39.3	32.08	9.28	5007	0	0	0	0	0	0	0	0	0	0	0	0	0	0	0	0	0	0	0	0	0	0	0	0	0	0	0	0	0	0	0	0	0	0	0	0
2014	65	6914.21	6544.25	967.01	388.9	137.83	0.2	2517	12.51	43.14	30.13	4.95	4701	0	0	0	0	0	0	0	0	0	0	0	0	0	0	0	0	0	0	0	0	0	0	0	0	0	0	0	0	0	0	0	0	0	0	0	0
2015	65	7049	6607.37	1158.23	450.21	311.75	0.18	2425	12.48	50.73	31.39	9.18	22186	0	0	0	0	0	0	0	0	0	0	0	0	0	0	0	0	0	0	0	0	0	0	0	0	0	0	0	0	0	0	0	0	0	0	0	0
2016	65	7472.27	6961.35	1523.25	519.58	344.85	0.15	2252	13.42	46.47	27.66	9.17	24757	0	0	0	0	0	0	0	0	0	0	0	0	0	0	0	0	0	0	0	0	0	0	0	0	0	0	0	0	0	0	0	0	0	0	0	0
2017	65	8180.19	7563.34	1615.9	622.96	365.25	0.14	1924	14.63	52.2	24.33	9.56	25233	0	0	0	0	0	0	0	0	0	0	0	0	0	0	0	0	0	0	0	0	0	0	0	0	0	0	0	0	0	0	0	0	0	0	0	0
2018	65	7361.53	6454.72	1476.43	911.6	603.67	0.06	1589	17.16	58.97	23.64	14.52	24712	0	0	0	0	0	0	0	0	0	0	0	0	0	0	0	0	0	0	0	0	0	0	0	0	0	0	0	0	0	0	0	0	0	0	0	0
2019	65	7375.38	5630.28	1417.17	1752.56	1446.7	0.13	1563	21.06	55.41	27.95	28.29	24975	1	0	0	0	0	0	0	0	0	0	0	0	0	0	0	0	0	0	0	0	0	0	0	0	0	0	0	0	0	0	0	0	0	0	0	0
2020	65	8039.41	6668.19	1477.35	1380.24	1026.67	0.12	1574	19.19	55.01	34.35	16.09	25362	0	0	0	0	0	0	0	0	0	0	0	0	0	0	0	0	0	0	0	0	0	0	0	0	0	0	0	0	0	0	0	0	0	0	0	0
2021	65	8981	7544.32	158133	1439.64	1023.27	0.14	1414	20	63.15	36.29	13.92	45273	7	0	0	0	0	0	0	0	0	0	0	0	0	0	0	0	0	0	0	0	0	0	0	0	0	0	2	0	0	0	0	0	0	0	0	2
2010	66	2561.61	2722.38	191.15	-163.05	-163.05	0.11	0	-0.63	2.6	8.91	-22.88	15110	0	0	0	0	0	0	0	0	0	0	0	0	0	0	0	0	0	0	0	0	0	0	0	0	0	0	0	0	0	0	0	0	0	0	0	0
2011	66	1018.23	1581.43	351.02	-560.05	-557.23	0.12	0	72.17	2.5	2.95	-94.37	15861	0	0	0	0	0	0	0	0	0	0	0	0	0	0	0	0	0	0	0	0	0	0	0	0	0	0	0	0	0	0	0	0	0	0	0	0
2012	66	3259.32	3264.08	309.11	-5.58	2.35	0.1	0	5.43	3.69	3.1	0.53	23785	1	0	0	0	0	0	0	0	0	0	0	0	0	0	0	0	0	0	0	0	0	0	0	0	0	0	0	0	0	0	0	0	0	0	0	0
2013	66	3200.49	3145.37	256.87	56.25	54.64	0.09	10081	4.32	6.1	5.1	8.43	23642	0	0	0	0	0	0	0	0	0	0	0	0	0	0	0	0	0	0	0	0	0	0	0	0	0	0	0	0	0	0	0	0	0	0	0	0
2014	66	287.52	247.05	238.8	38.83	31.91	0.07	10393	123.03	11	4.81	3.69	25601	1	0	0	1	0	0	0	0	0	0	0	0	0	0	0	0	0	0	0	0	0	0	0	0	0	0	0	0	0	0	0	0	0	0	0	0
2015	66	3884.41	3700.07	366.61	189.68	180.2	0.06	12970	14.35	62.43	8.95	11.68	29590	1	0	0	1	0	0	0	0	0	0	0	0	0	0	0	0	0	0	0	0	0	0	0	0	0	0	0	0	0	0	0	0	0	0	0	0
2016	66	4653.71	5187	494.44	-525.08	-518.94	0.06	13132	1.2	63.91	6.59	-23.3	33121	0	0	0	0	0	0	0	0	0	0	0	0	0	0	0	0	0	0	0	0	0	0	0	0	0	0	0	0	0	0	0	0	0	0	0	0
2017	66	6721.57	7481.33	910.34	-758.52	-723.4	0.09	15502	1.07	28.26	17.49	-15.66	36132	0	0	0	0	0	0	0	0	0	0	0	0	0	0	0	0	0	0	0	0	0	0	0	0	0	0	0	0	0	0	0	0	0	0	0	0
2018	66	6954.79	8548.24	974.24	-1592.75	-1592.99	0.05	18658	1.88	18.19	0	-29.61	36016	2	0	0	0	0	0	0	0	0	0	0	0	0	0	0	0	0	0	0	0	0	0	0	0	0	0	0	0	0	0	0	0	0	0	0	0
2019	66	9689.39	10197.5	1181.65	50.63	91.93	0.12	0	1.53	10.93	12.78	1.69	40046	3	0	0	0	0	0	0	0	0	0	0	0	0	0	0	0	0	0	0	0	0	0	0	0	0	0	0	0	1	0	0	0	0	0	0	0
2020	66	10868.9	10830.2	1392.57	136.29	134.73	0.12	21834	1.81	14.79	11.49	2.39	42216	4	0	0	0	0	0	0	0	0	0	0	0	0	0	0	0	0	1	0	0	0	0	0	0	0	0	0	0	0	0	0	0	0	0	0	0
2021	66	13249.9	13080.8	1939.66	169.06	148.54	0.14	14164	1.02	17.62	9.66	2.57	54457	1	0	0	0	0	0	0	0	0	0	0	0	0	1	0	0	0	0	0	0	0	0	0	0	0	0	0	0	0	0	0	0	0	0	0	0
2010	67	101.09	155.71	0	-55.15	-56.8	0	0	0	0	94	-6.69	10067	0	0	0	0	0	0	0	0	0	0	0	0	0	0	0	0	0	0	0	0	0	0	0	0	0	0	0	0	0	0	0	0	0	0	0	0
2011	67	103.33	166.98		-63.52	-64.07	0	0	0	0	93.41	-8.24	10221	1	0	0	0	0	0	0	0	0	0	0	0	0	0	0	0	0	0	0	0	0	0	0	0	0	0	1	0	0	0	0	0	0	0	0	0
2012	67	115.92	179.6	0.46	-61.89	-61.89	0	0	0	0	89.21	-8.67	10717	0	0	0	0	0	0	0	0	0	0	0	0	0	0	0	0	0	0	0	0	0	0	0	0	0	0	0	0	0	0	0	0	0	0	0	0
2013	67	152.51	180.57	0.02	-27.36	-27.36	0	20	0	0	84.03	-4.05	12246	0	0	0	0	0	0	0	0	0	0	0	0	0	0	0	0	0	0	0	0	0	0	0	0	0	0	0	0	0	0	0	0	0	0	0	0
2014	67	248.15	192.77	0.37	55.27	59.61	0	6	0	0	77.31	8.54	12893	0	0	0	0	0	0	0	0	0	0	0	0	0	0	0	0	0	0	0	0	0	0	0	0	0	0	0	0	0	0	0	0	0	0	0	0
2015	67	361.74	239.16		123.32	125.83	0	4	0	0	78.49	15.8	14816	2	0	0	0	0	0	0	0	0	0	0	0	0	0	0	0	0	0	0	0	0	0	0	0	0	0	0	0	0	0	0	0	0	0	0	0
2016	67	472.2	345.25		126.08	96.04	0	11	0	0	77.13	10.68	14314	1	0	0	0	0	0	0	0	0	0	0	0	0	0	0	0	0	0	0	0	0	0	0	0	0	0	0	0	0	0	0	0	0	0	0	0
2017	67	754.12	519.73		233.92	173.63	0	3	0	0	87.67	8.65	14362	1	0	0	0	0	0	0	0	0	0	0	0	0	0	0	0	0	0	0	0	0	0	0	0	0	0	0	0	0	0	0	0	0	0	0	0
2018	67	1019.22	695.16		323.98	243.41	0	2	0	0	72.62	7.45	14843	0	0	0	0	0	0	0	0	0	0	0	0	0	0	0	0	0	0	0	0	0	0	0	0	0	0	0	0	0	0	0	0	0	0	0	0
2019	67	1412.6	1008.34		403.77	303.1	0	1	0	0	70.77	9.08	16063	0	0	0	0	0	0	0	0	0	0	0	0	0	0	0	0	0	0	0	0	0	0	0	0	0	0	0	0	0	0	0	0	0	0	0	0
2020	67	2140.43	1312.03		828.02	620.25	0	1	0	0	69.36	17.07	15100	3	0	0	0	0	0	0	0	0	0	0	2	0	0	0	0	0	0	0	0	0	0	0	0	0	0	0	0	0	0	0	0	0	0	0	0
2021	67	2426.18	1407.53		1018.13	764.5	0	1	0	0	66.14	19.04	10419	4	0	0	0	0	0	0	0	0	0	0	0	0	0	0	0	0	0	0	0	0	0	0	0	0	0	0	0	0	1	0	0	0	0	0	1
2010	68	15214	15518.2	894.61	-310.61	-323.3	0.67	0	0.38	0.8	18.58	-11.79	20325	0	0	0	0	0	0	0	0	0	0	0	0	0	0	0	0	0	0	0	0	0	0	0	0	0	0	0	0	0	0	0	0	0	0	0	0
2011	68	18293.1	18952.5	1092.71	-399.55	-264.56	0.63	0	0.41	2.11	16.67	-4.13	22898	0	0	0	0	0	0	0	0	0	0	0	0	0	0	0	0	0	0	0	0	0	0	0	0	0	0	0	0	0	0	0	0	0	0	0	0
2012	68	18835.2	19536.2	1152.43	-707.1	-582.33	0.58	0	0.48	3.86	13.28	-7.28	0	0	0	0	0	0	0	0	0	0	0	0	0	0	0	0	0	0	0	0	0	0	0	0	0	0	0	0	0	0	0	0	0	0	0	0	0
2013	68	19786.3	19749.8	1323.09	39.27	212.37	0.52	10753	0.96	7.41	10.37	2.67	22455	1	0	0	0	0	0	0	0	0	0	0	0	0	0	0	0	0	0	0	0	0	0	0	0	0	0	1	0	0	0	0	0	0	0	0	0
2014	68	21799.1	21308.3	1521.91	493.55	88.39	0.48	11568	7.79	15.85	12.71	0.88	32536	2	0	0	0	0	0	0	0	0	0	0	0	0	0	0	0	0	0	0	0	0	0	0	0	0	0	1	0	0	0	0	0	0	0	0	0
2015	68	41315.9	39890.7	2236.64	1414.6	1376.68	0.73	9509	1.96	21.56	16.76	7.53	34931	1	0	0	0	0	0	0	0	0	0	0	0	0	0	0	0	0	0	0	0	0	0	0	0	0	0	1	0	0	0	0	0	0	0	0	0
2016	68	55138.9	53432.3	3112.95	1705.63	1627.67	0.8	10673	1.06	15.38	12.29	6.79	36058	2	0	0	0	0	0	0	0	0	0	0	0	0	0	0	0	0	0	0	0	0	0	0	0	0	0	0	0	0	0	0	0	0	0	0	0
2017	68	63195	61538.7	3986.97	1628.78	1645.8	0.87	139357	0.92	13.25	13.29	6.38	37584	2	0	0	0	0	0	0	0	0	0	0	0	0	0	0	0	1	0	0	0	0	0	0	0	0	0	0	0	0	0	0	0	0	0	0	0
2018	68	50272.4	46773.1	3853.19	3477.55	3622.74	0.3	121982	1.97	21.37	0	13.17	38133	2	0	0	0	0	0	0	0	0	0	0	0	0	0	0	0	0	0	0	0	0	0	0	0	0	0	1	0	0	0	0	0	0	0	0	0
2019	68	60867.1	56864.7	5155.15	4005.55	4137.7	0.71	107943	2.07	16.08	11.97	14.22	40055	1	0	0	0	0	0	0	0	0	0	0	0	0	0	0	0	0	0	0	0	0	0	0	0	0	0	0	0	0	0	0	0	0	0	0	0
2020	68	72092.7	67809.3	6261.16	4285.48	4275.91	0.72	107672	1.61	16.93	10.77	12.72	39383	2	0	0	0	0	0	0	0	0	0	0	0	0	0	0	0	0	0	0	0	0	0	0	0	0	0	0	0	0	0	0	0	0	0	0	0
2021	68	75986.4	71998.6	6739.02	3977.03	4530.07	0.79	69160	2.13	13.81	10.22	12.43	58054	9	0	0	0	0	0	0	0	0	0	0	0	0	0	0	0	0	0	0	0	0	0	0	0	0	0	3	0	0	0	0	0	0	0	1	0
2010	69	9126.21	8689.73	765.22	411.74	358.78	0.5	0	5.59	36.81	24.14	13.68	16486	0	0	0	0	0	0	0	0	0	0	0	0	0	0	0	0	0	0	0	0	0	0	0	0	0	0	0	0	0	0	0	0	0	0	0	0
2011	69	11760.9	11071.2	824.95	677.77	616.34	0.53	0	5.26	42.98	21.33	16.01	18880	1	0	0	0	0	0	0	0	0	0	0	0	0	0	0	0	0	0	0	0	0	0	0	0	0	0	0	0	0	0	0	0	0	0	0	0
2012	69	14392	13662.3	985.08	712.96	677.89	0.54	0	4.08	52.67	22.25	15.31	23223	1	0	0	0	0	0	0	0	0	0	0	0	0	0	0	0	0	0	0	0	0	0	0	0	0	0	0	0	0	0	0	0	0	0	0	0
2013	69	16023.7	15683.2	1112.71	323.4	292.89	0.55	18932	3.67	54.82	19.39	6.22	23303	1	0	0	0	0	0	0	0	0	0	0	0	0	0	0	0	0	0	0	0	0	0	0	0	0	0	0	0	0	0	0	0	0	0	0	0
2014	69	18125.3	16784.4	1477.63	1319.61	1163.74	0.58	19734	13.18	46.94	20.1	20.79	32370	2	0	0	0	0	0	0	0	0	0	0	0	0	0	0	0	0	0	0	0	0	0	0	0	0	0	0	0	0	0	0	0	0	0	0	0
2015	69	22673	20371.3	2039.05	2283.58	2137.64	0.61	27763	12.25	46.87	26.65	25.56	37457	2	0	0	0	0	0	0	0	0	0	0	0	0	0	0	0	0	0	0	0	0	0	0	0	0	0	2	0	0	0	0	0	0	0	0	0
2016	69	26393.9	25243.3	3386.56	1138.71	1089.76	0.51	29202	2.3	47.43	23.15	10.92	37663	3	0	0	0	0	0	0	0	0	0	0	0	0	0	0	0	2	0	0	0	0	0	0	0	0	0	0	0	0	0	0	0	0	0	0	0
2017	69	31209.1	29710.8	5182.52	1486.88	1395.7	0.57	30186	2.2	44.28	21.92	13.76	39416	2	0	0	0	0	0	0	0	0	0	0	0	0	0	0	0	1	0	0	0	0	0	0	0	0	0	0	0	0	0	0	0	0	0	0	0
2018	69	34065.4	32426.3	6545.67	1631.79	1060.77	0.29	34872	3.43	47.82	18.36	10.82	41825	0	0	0	0	0	0	0	0	0	0	0	0	0	0	0	0	0	0	0	0	0	0	0	0	0	0	0	0	0	0	0	0	0	0	0	0
2019	69	37991.5	36808.2	5301.75	1188.69	1329.05	0.59	36049	3.26	50.92	22.62	11.46	38687	1	0	0	0	0	0	0	0	0	0	0	0	0	0	0	0	0	0	0	0	0	0	0	0	0	0	0	0	0	0	0	0	0	0	0	0
2020	69	39993.2	38395.1	5245.59	1598.98	1442.5	0.49	31742	4.72	58.26	25.19	10.09	39230	4	0	0	0	0	0	0	0	0	0	0	0	0	0	0	0	2	0	0	0	0	0	0	0	0	0	0	0	0	0	0	0	0	0	0	0
2021	69	40442.6	40137.6	5242.38	317.18	452.57	0.53	30089	5.16	58.24	21.05	3.08	21377	7	0	0	0	0	0	0	0	0	0	0	0	0	0	0	0	1	0	0	0	0	0	0	0	0	0	0	0	0	0	0	0	0	0	0	0
2010	70	512.21	687.7	34.51	-174.14	-182.29	0.02	0	0.85	24.41	23.46	-32.87	29283	1	0	0	0	0	0	0	0	0	0	0	0	0	0	0	0	0	0	0	0	0	0	0	0	0	0	0	0	0	0	0	0	0	0	0	0
2011	70	590.41	743.35	34.78	-153.06	-161.61	0.02	0	0.75	67.2	17.23	-29.49	31953	0	0	0	0	0	0	0	0	0	0	0	0	0	0	0	0	0	0	0	0	0	0	0	0	0	0	0	0	0	0	0	0	0	0	0	0
2012	70	554.2	675.95	36.55	-121.7	-121.7	0.02	0	0.75	43.59	13.99	-30.93	29006	0	0	0	0	0	0	0	0	0	0	0	0	0	0	0	0	0	0	0	0	0	0	0	0	0	0	0	0	0	0	0	0	0	0	0	0
2013	70	554.89	587.61	36.11	-33.02	-33.02	0.02	194	13.53	39.01	11.74	-10.56	29982	0	0	0	0	0	0	0	0	0	0	0	0	0	0	0	0	0	0	0	0	0	0	0	0	0	0	0	0	0	0	0	0	0	0	0	0
2014	70	623.39	587.39	31.82	33.44	36.8	0.01	500	3	33.27	25.31	7.1	29883	0	0	0	0	0	0	0	0	0	0	0	0	0	0	0	0	0	0	0	0	0	0	0	0	0	0	0	0	0	0	0	0	0	0	0	0
2015	70	872.65	770.49	81.49	97.41	105.61	0.01	835	1.08	35.54	27.02	12.92	30733	0	0	0	0	0	0	0	0	0	0	0	0	0	0	0	0	0	0	0	0	0	0	0	0	0	0	0	0	0	0	0	0	0	0	0	0
2016	70	1119.32	1100.43	189.24	18.69	7.13	0.02	3160	0.82	26.73	21.85	0.82	31433	0	0	0	0	0	0	0	0	0	0	0	0	0	0	0	0	0	0	0	0	0	0	0	0	0	0	0	0	0	0	0	0	0	0	0	0
2017	70	1847.05	1876.22	450.43	-25.15	-48.51	0.03	3973	0.91	12.13	32.93	-3.2	32019	1	0	0	0	0	0	0	0	0	0	0	0	0	0	0	0	0	0	0	0	0	0	0	0	0	0	0	0	0	0	0	0	0	0	0	1
2018	70	2677.87	2562.42	514.08	115.45	12.48	0.02	0	0.98	9.67	27.33	0.57	24871	0	0	0	0	0	0	0	0	0	0	0	0	0	0	0	0	0	0	0	0	0	0	0	0	0	0	0	0	0	0	0	0	0	0	0	0
2019	70	3163.91	3039.98	492.66	133.54	156.18	0.04	0	0	10.63	23.8	6.73	26186	0	0	0	0	0	0	0	0	0	0	0	0	0	0	0	0	0	0	0	0	0	0	0	0	0	0	0	0	0	0	0	0	0	0	0	0
2020	70	3860.26	3449.46	461.28	410.71	332.53	0.04	2330	1.24	10.65	20.69	12.74	24955	1	0	0	0	0	0	0	0	0	0	0	0	0	0	0	0	0	0	0	0	0	0	0	0	0	0	0	0	0	0	0	0	0	0	0	0
2021	70	4232.32	4073.24	482.42	156.82	183.7	0.04	1537	1.18	10.55	18.25	6.34	29605	2	0	0	0	0	0	0	0	0	0	0	0	0	0	0	0	0	0	0	0	0	0	0	0	0	0	0	0	0	0	0	0	0	0	0	1
2010	71	558.45	548.77	105.32	10.09	10.09	0.03	0	12.51	25.01	21.03	2.59	6510	0	0	0	0	0	0	0	0	0	0	0	0	0	0	0	0	0	0	0	0	0	0	0	0	0	0	0	0	0	0	0	0	0	0	0	0
2011	71	987.33	929.01	100.72	51.77	45.15	0.05	0	17.95	34.43	42.1	4.89	9758	0	0	0	0	0	0	0	0	0	0	0	0	0	0	0	0	0	0	0	0	0	0	0	0	0	0	0	0	0	0	0	0	0	0	0	0
2012	71	1204.73	1114.22	131.43	94.2	70.68	0.06	0	17.99	50.56	45.24	4.77	9578	0	0	0	0	0	0	0	0	0	0	0	0	0	0	0	0	0	0	0	0	0	0	0	0	0	0	0	0	0	0	0	0	0	0	0	0
2013	71	1655.06	1554.43	206.5	101.51	69.21	0.07	783	14.75	50.47	45.8	4.46	9076	0	0	0	0	0	0	0	0	0	0	0	0	0	0	0	0	0	0	0	0	0	0	0	0	0	0	0	0	0	0	0	0	0	0	0	0
2014	71	2066.06	2009.5	296.65	108.5	83.1	0.07	1211	14.1	50.45	0	4.43	15412	0	0	0	0	0	0	0	0	0	0	0	0	0	0	0	0	0	0	0	0	0	0	0	0	0	0	0	0	0	0	0	0	0	0	0	0
2015	71	2438.8	2310.42	333.11	135.81	94.17	0.06	1337	12.92	50.86	54.56	3.46	15672	0	0	0	0	0	0	0	0	0	0	0	0	0	0	0	0	0	0	0	0	0	0	0	0	0	0	0	0	0	0	0	0	0	0	0	0
2016	71	2819.07	2575.12	498.23	247.77	169.25	0.06	1228	12.55	47.22	51.24	5.08	13827	0	0	0	0	0	0	0	0	0	0	0	0	0	0	0	0	0	0	0	0	0	0	0	0	0	0	0	0	0	0	0	0	0	0	0	0
2017	71	3413.84	3086.14	649.4	332.45	240.79	0.07	1609	12.73	43.04	47.8	6.87	14475	1	0	0	0	0	0	0	0	0	0	0	0	0	0	0	0	1	0	0	0	0	0	0	0	0	0	0	0	0	0	0	0	0	0	0	0
2018	71	4389.8	3794.62	692.17	595.44	444.48	0.04	1461	12.13	44.78	45.12	11.29	14085	0	0	0	0	0	0	0	0	0	0	0	0	0	0	0	0	0	0	0	0	0	0	0	0	0	0	0	0	0	0	0	0	0	0	0	0
2019	71	4631.22	3799.69	626.69	831.18	631.83	0.07	3418	12.35	42.39	43.88	15.03	17391	1	0	0	0	0	0	0	0	0	0	0	0	0	0	0	0	1	0	0	0	0	0	0	0	0	0	0	0	0	0	0	0	0	0	0	0
2020	71	4748.8	3668.44	628.72	1079.96	806.36	0.06	1620	15.24	49.61	47.01	17.05	28212	6	1	0	0	0	0	0	0	0	0	0	0	0	0	0	0	2	0	0	0	0	2	0	0	0	0	0	0	0	0	0	0	0	0	0	0
2021	71	5146.44	3793.61	616.06	1355.54	1025.66	0.07	1301	15.01	50.96	31.12	19.3	44164	7	1	0	0	0	0	0	0	0	0	0	0	0	0	0	0	1	0	0	0	0	0	0	0	0	0	0	0	0	0	0	0	0	0	0	0
2020	72	217.18	377.88	100.51	-161.64	-161.64	0	980	2.38	12.38	11.09	0	28227	0	0	0	0	0	0	0	0	0	0	0	0	0	0	0	0	0	0	0	0	0	0	0	0	0	0	0	0	0	0	0	0	0	0	0	0
2021	72	1670.55	1937.21	622.41	-268.19	-264.63	0.02	609	0.58	1.03	8.29	-85.84	66111	3	0	0	0	0	0	0	0	0	0	0	0	0	0	0	0	0	0	0	0	0	0	0	0	0	0	1	0	0	0	0	0	0	0	0	1
[truncated: 64 more columns]
